# Supplementary material for: The small nonstructural protein NP1 of human bocavirus 1 directly interacts with Ku70 and RPA70 and facilitates viral DNA replication
Source: PLoS Pathog. 2022 Jun 2;18(6):e1010578. doi: 10.1371/journal.ppat.1010578 (PMC9197078; doi:10.1371/journal.ppat.1010578)
Supplement: S1 Table — Numbers of the Unique/Total peptides of each identified protein are shown with the identification number and name (Reference), gene, and molecular weight (MW). (XLS) [file ppat.1010578.s005.xls]

## Sheet: Band 1
Unique	Total	reference	Gene Symbol	MWT(kDa)
46	290	Q00839_HNRPU_HUMAN	HNRNPU	90.53
35	49	Q9HCE1_MOV10_HUMAN	MOV10	113.6
32	64	Q1KMD3_HNRL2_HUMAN	HNRNPUL2	85.05
32	36	Q8N5C6_SRBD1_HUMAN	SRBD1	111.71
31	42	O43290_SNUT1_HUMAN	SART1	90.2
30	39	Q9GZR7_DDX24_HUMAN	DDX24	96.27
27	34	Q9H0D6_XRN2_HUMAN	XRN2	108.51
27	29	O94906_PRP6_HUMAN	PRPF6	106.86
25	46	Q9BUJ2_HNRL1_HUMAN	HNRNPUL1	95.68
25	37	P46087_NOP2_HUMAN	NOP2	89.25
24	30	Q15029_U5S1_HUMAN	EFTUD2	109.37
21	31	Q2NL82_TSR1_HUMAN	TSR1	91.75
21	24	Q9NZC9_SMAL1_HUMAN	SMARCAL1	105.87
21	22	P09874_PARP1_HUMAN	PARP1	113.01
19	26	Q9UQ88_CD11A_HUMAN	CDK11A	91.31
18	28	Q96T37_RBM15_HUMAN	RBM15	107.12
18	23	Q8N9T8_KRI1_HUMAN	KRI1	82.55
18	22	Q9H0A0_NAT10_HUMAN	NAT10	115.66
17	94	Q7Z4V5_HDGR2_HUMAN	HDGFRP2	74.27
17	27	Q12906_ILF3_HUMAN	ILF3	95.28
17	21	Q92974_ARHG2_HUMAN	ARHGEF2	111.47
17	19	Q8NE71_ABCF1_HUMAN	ABCF1	95.87
17	19	P55265_DSRAD_HUMAN	ADAR	135.98
16	16	Q9UII4_HERC5_HUMAN	HERC5	116.78
15	17	Q13206_DDX10_HUMAN	DDX10	100.83
15	16	P43243_MATR3_HUMAN	MATR3	94.56
15	15	Q7L2E3_DHX30_HUMAN	DHX30	133.85
15	15	Q16531_DDB1_HUMAN	DDB1	126.89
13	19	P78362_SRPK2_HUMAN	SRPK2	77.48
13	17	P78316_NOP14_HUMAN	NOP14	97.61
13	14	Q9H2U1_DHX36_HUMAN	DHX36	114.69
13	13	P57678_GEMI4_HUMAN	GEMIN4	119.96
13	13	Q15459_SF3A1_HUMAN	SF3A1	88.83
12	20	Q14244_MAP7_HUMAN	MAP7	84
12	15	Q9NW13_RBM28_HUMAN	RBM28	85.68
12	12	Q96KR1_ZFR_HUMAN	ZFR	116.94
12	12	Q9BUQ8_DDX23_HUMAN	DDX23	95.52
12	12	Q08211_DHX9_HUMAN	DHX9	140.87
12	12	P28340_DPOD1_HUMAN	POLD1	123.55
12	12	P43246_MSH2_HUMAN	MSH2	104.68
11	15	Q7Z2W4_ZCCHV_HUMAN	ZC3HAV1	101.37
11	12	Q6PKG0_LARP1_HUMAN	LARP1	123.43
11	11	P42285_SK2L2_HUMAN	SKIV2L2	117.73
11	11	Q9NR30_DDX21_HUMAN	DDX21	87.29
10	11	O75152_ZC11A_HUMAN	ZC3H11A	89.08
10	10	P19338_NUCL_HUMAN	NCL	76.57
10	10	P11586_C1TC_HUMAN	MTHFD1	101.5
10	10	Q92922_SMRC1_HUMAN	SMARCC1	122.79
9	10	O75400_PR40A_HUMAN	PRPF40A	108.74
9	9	Q9BVJ6_UT14A_HUMAN	UTP14A	87.92
9	9	O14980_XPO1_HUMAN	XPO1	123.31
9	9	Q14694_UBP10_HUMAN	USP10	87.08
9	9	Q9H6S0_YTDC2_HUMAN	YTHDC2	160.15
9	9	Q9BQG0_MBB1A_HUMAN	MYBBP1A	148.76
8	8	Q9Y4C8_RBM19_HUMAN	RBM19	107.27
8	8	P28370_SMCA1_HUMAN	SMARCA1	122.53
8	8	Q7L014_DDX46_HUMAN	DDX46	117.29
8	8	Q8WUA4_TF3C2_HUMAN	GTF3C2	100.62
7	10	P49756_RBM25_HUMAN	RBM25	100.12
7	9	Q8WTT2_NOC3L_HUMAN	NOC3L	92.49
7	7	P48634_PRC2A_HUMAN	PRRC2A	228.72
7	7	O00159_MYO1C_HUMAN	MYO1C	121.61
7	7	Q15393_SF3B3_HUMAN	SF3B3	135.49
7	7	Q15334_L2GL1_HUMAN	LLGL1	115.35
7	7	Q5QJE6_TDIF2_HUMAN	DNTTIP2	84.42
7	7	Q7L590_MCM10_HUMAN	MCM10	98.12
7	7	Q9NNW5_WDR6_HUMAN	WDR6	121.65
7	7	Q9H9Y6_RPA2_HUMAN	POLR1B	128.15
7	7	Q4KMP7_TB10B_HUMAN	TBC1D10B	87.14
6	6	O60264_SMCA5_HUMAN	SMARCA5	121.83
6	6	Q9UER7_DAXX_HUMAN	DAXX	81.32
6	6	O95373_IPO7_HUMAN	IPO7	119.44
6	6	Q9Y5B9_SP16H_HUMAN	SUPT16H	119.84
6	6	Q96A65_EXOC4_HUMAN	EXOC4	110.43
6	6	P78347_GTF2I_HUMAN	GTF2I	112.35
6	6	O14654_IRS4_HUMAN	IRS4	133.68
6	6	Q8NDT2_RB15B_HUMAN	RBM15B	97.15
6	6	P11387_TOP1_HUMAN	TOP1	90.67
5	10	IGH1M_MOUSE	Ighg1	43.36
5	6	Q96KM6_Z512B_HUMAN	ZNF512B	97.2
5	5	Q13263_TIF1B_HUMAN	TRIM28	88.49
5	5	Q12797_ASPH_HUMAN	ASPH	85.81
5	5	Q02241_KIF23_HUMAN	KIF23	109.99
5	5	P16403_H12_HUMAN	HIST1H1C	21.35
5	5	P11388_TOP2A_HUMAN	TOP2A	174.28
5	5	Q96JM3_CHAP1_HUMAN	CHAMP1	89.04
5	5	Q86Y91_KI18B_HUMAN	KIF18B	94.16
5	5	Q86UK7_ZN598_HUMAN	ZNF598	98.58
5	5	P38935_SMBP2_HUMAN	IGHMBP2	109.08
5	5	Q6P1N0_C2D1A_HUMAN	CC2D1A	104
5	5	Q93100_KPBB_HUMAN	PHKB	124.81
5	5	Q92900_RENT1_HUMAN	UPF1	124.27
5	5	O94832_MYO1D_HUMAN	MYO1D	116.13
4	6	Q96SB4_SRPK1_HUMAN	SRPK1	74.28
4	5	Q9H2G4_TSYL2_HUMAN	TSPYL2	79.39
4	5	IgG1_bovine		35.83
4	5	Q71RC2_LARP4_HUMAN	LARP4	80.55
4	5	Q9H6R4_NOL6_HUMAN	NOL6	127.51
4	4	Q6ZN55_ZN574_HUMAN	ZNF574	98.84
4	4	Q659C4_LAR1B_HUMAN	LARP1B	105.26
4	4	Q96N64_PWP2A_HUMAN	PWWP2A	81.91
4	4	Q9UGR2_Z3H7B_HUMAN	ZC3H7B	111.51
4	4	C9J6P4_C9J6P4_HUMAN	ZC3HAV1	114.01
4	4	Q6P1M3_L2GL2_HUMAN	LLGL2	113.38
4	4	O15234_CASC3_HUMAN	CASC3	76.23
4	4	P98175_RBM10_HUMAN	RBM10	103.47
4	4	Q8IY81_SPB1_HUMAN	FTSJ3	96.5
4	4	O75533_SF3B1_HUMAN	SF3B1	145.74
4	4	Q15386_UBE3C_HUMAN	UBE3C	123.84
4	4	Q8IYB7_DI3L2_HUMAN	DIS3L2	99.22
4	4	Q9UIG0_BAZ1B_HUMAN	BAZ1B	170.8
4	4	Q9Y2L1_RRP44_HUMAN	DIS3	108.93
4	4	P51610_HCFC1_HUMAN	HCFC1	208.6
4	4	Q9Y6K5_OAS3_HUMAN	OAS3	121.09
3	3	Q99549_MPP8_HUMAN	MPHOSPH8	97.12
3	3	Q8TAQ2_SMRC2_HUMAN	SMARCC2	132.8
3	3	Q9BZF3_OSBL6_HUMAN	OSBPL6	106.24
3	3	Q15139_KPCD1_HUMAN	PRKD1	101.64
3	3	P22314_UBA1_HUMAN	UBA1	117.77
3	3	Q9Y2J2_E41L3_HUMAN	EPB41L3	120.6
3	3	P20585_MSH3_HUMAN	MSH3	127.33
3	3	P67809_YBOX1_HUMAN	YBX1	35.9
3	3	P06733_ENOA_HUMAN	ENO1	47.14
3	3	P51784_UBP11_HUMAN	USP11	109.75
3	3	Q9UEG4_ZN629_HUMAN	ZNF629	96.56
3	3	Q8IWX8_CHERP_HUMAN	CHERP	103.64
3	3	P53396_ACLY_HUMAN	ACLY	120.76
3	3	P05023_AT1A1_HUMAN	ATP1A1	112.82
3	3	Q6P158_DHX57_HUMAN	DHX57	155.51
3	3	P53992_SC24C_HUMAN	SEC24C	118.25
3	3	Q8TF46_DI3L1_HUMAN	DIS3L	120.71
3	3	Q9Y2W1_TR150_HUMAN	THRAP3	108.6
3	3	P36578_RL4_HUMAN	RPL4	47.67
3	3	Q8IVT5_KSR1_HUMAN	KSR1	102.1
3	3	Q6UB35_C1TM_HUMAN	MTHFD1L	105.72
3	3	Q9NSE4_SYIM_HUMAN	IARS2	113.72
3	3	P46013_KI67_HUMAN	MKI67	358.47
3	3	Q8IWR0_Z3H7A_HUMAN	ZC3H7A	110.47
2	2	Q8TF01_PNISR_HUMAN	PNISR	92.52
2	2	Q14498_RBM39_HUMAN	RBM39	59.34
2	2	Q13574_DGKZ_HUMAN	DGKZ	124.05
2	2	IgG1b_bovine		35.88
2	2	Q9H4L5_OSBL3_HUMAN	OSBPL3	101.16
2	2	Q15269_PWP2_HUMAN	PWP2	102.39
2	2	Q9UPN7_PP6R1_HUMAN	PPP6R1	96.66
2	2	Q9UHI8_ATS1_HUMAN	ADAMTS1	105.29
2	2	O00411_RPOM_HUMAN	POLRMT	138.53
2	2	Q13428_TCOF_HUMAN	TCOF1	152.02
2	2	O95104_SFR15_HUMAN	SCAF4	125.79
2	2	Q9UDY2_ZO2_HUMAN	TJP2	133.88
2	2	Q16643_DREB_HUMAN	DBN1	71.39
2	2	P55884_EIF3B_HUMAN	EIF3B	92.42
2	2	Q14690_RRP5_HUMAN	PDCD11	208.57
2	2	P54132_BLM_HUMAN	BLM	158.9
2	2	P01857_IGHG1_HUMAN	IGHG1	36.08
2	2	O43390_HNRPR_HUMAN	HNRNPR	70.9
2	2	Q96MU7_YTDC1_HUMAN	YTHDC1	84.65
2	2	Q14137_BOP1_HUMAN	BOP1	83.58
2	2	Q9Y2A7_NCKP1_HUMAN	NCKAP1	128.71
2	2	Ig1_sheep		51.53
2	2	Q9UL03_INT6_HUMAN	INTS6	100.33
2	2	Q3YEC7_RABL6_HUMAN	RABL6	79.5
2	2	Q9UHX1_PUF60_HUMAN	PUF60	59.84
2	2	P12882_MYH1_HUMAN	MYH1	223.01
2	2	P62861_RS30_HUMAN	FAU	6.64
2	2	Q99613_EIF3C_HUMAN	EIF3C	105.28
2	2	Q9H8V3_ECT2_HUMAN	ECT2	103.44
2	2	Q9Y5T5_UBP16_HUMAN	USP16	93.51
2	2	O15294_OGT1_HUMAN	OGT	116.85
2	2	P21127_CD11B_HUMAN	CDK11B	92.65
2	2	P16615_AT2A2_HUMAN	ATP2A2	114.68
2	2	O75643_U520_HUMAN	SNRNP200	244.35
2	2	Q03701_CEBPZ_HUMAN	CEBPZ	120.9
2	2	Q9ULD5_ZN777_HUMAN	ZNF777	85.12
2	2	Q9NYF8_BCLF1_HUMAN	BCLAF1	106.06
1	3	B9A064_IGLL5_HUMAN	IGLL5	23.05
1	2	Q9NXE8_CWC25_HUMAN	CWC25	49.62
1	1	P50914_RL14_HUMAN	RPL14	23.42
1	1	P35030_TRY3_HUMAN	PRSS3	32.51
1	1	Q96DY7_MTBP_HUMAN	MTBP	102.13
1	1	Q92889_XPF_HUMAN	ERCC4	104.42
1	1	Q9UHJ3_SMBT1_HUMAN	SFMBT1	98.08
1	1	Q9Y462_ZN711_HUMAN	ZNF711	86.19
1	1	P33176_KINH_HUMAN	KIF5B	109.62
1	1	P35251_RFC1_HUMAN	RFC1	128.18
1	1	Q71U36_TBA1A_HUMAN	TUBA1A	50.1
1	1	Q92522_H1X_HUMAN	H1FX	22.47
1	1	Q05519_SRS11_HUMAN	SRSF11	53.51
1	1	P62241_RS8_HUMAN	RPS8	24.19
1	1	Q9H694_BICC1_HUMAN	BICC1	104.78
1	1	P07355_ANXA2_HUMAN	ANXA2	38.58
1	1	O15446_RPA34_HUMAN	CD3EAP	54.95
1	1	Q8IYB3_SRRM1_HUMAN	SRRM1	102.27
1	1	Q9UPP1_PHF8_HUMAN	PHF8	117.79
1	1	P62736_ACTA_HUMAN	ACTA2	41.98
1	1	Q8IY37_DHX37_HUMAN	DHX37	129.46
1	1	I3L213_I3L213_HUMAN	PHKB	23.52
1	1	Q01831_XPC_HUMAN	XPC	105.89
1	1	P20591_MX1_HUMAN	MX1	75.47
1	1	Q8TDD1_DDX54_HUMAN	DDX54	98.53
1	1	Q8N0Z3_SPICE_HUMAN	SPICE1	96.21
1	1	P47914_RL29_HUMAN	RPL29	17.74
1	1	Q3KQU3_MA7D1_HUMAN	MAP7D1	92.76
1	1	Q07020_RL18_HUMAN	RPL18	21.62
1	1	Q68E01_INT3_HUMAN	INTS3	117.99
1	1	P62987_RL40_HUMAN	UBA52	14.72
1	1	Q15517_CDSN_HUMAN	CDSN	51.49
1	1	P62424_RL7A_HUMAN	RPL7A	29.98
1	1	Q92598_HS105_HUMAN	HSPH1	96.8
1	1	P68104_EF1A1_HUMAN	EEF1A1	50.11
1	1	P05976_MYL1_HUMAN	MYL1	21.13
1	1	P34932_HSP74_HUMAN	HSPA4	94.27
1	1	P04406_G3P_HUMAN	GAPDH	36.03
1	1	Q14692_BMS1_HUMAN	BMS1	145.72
1	1	Q14562_DHX8_HUMAN	DHX8	139.23
1	1	P46776_RL27A_HUMAN	RPL27A	16.55
1	1	P51532_SMCA4_HUMAN	SMARCA4	184.53
1	1	Q9Y2X3_NOP58_HUMAN	NOP58	59.54
1	1	A6ND36_FA83G_HUMAN	FAM83G	90.78
1	1	Q7Z4H7_HAUS6_HUMAN	HAUS6	108.55
1	1	Q58FF8_H90B2_HUMAN	HSP90AB2P	44.32
1	1	P22102_PUR2_HUMAN	GART	107.7
1	1	Q5JSZ5_PRC2B_HUMAN	PRRC2B	242.82
1	1	Q8TD19_NEK9_HUMAN	NEK9	107.1
1	1	P62805_H4_HUMAN	HIST1H4A	11.36
1	1	Q12840_KIF5A_HUMAN	KIF5A	117.31
1	1	Q96QV6_H2A1A_HUMAN	HIST1H2AA	14.22
1	1	Q02880_TOP2B_HUMAN	TOP2B	183.15
1	1	Q06830_PRDX1_HUMAN	PRDX1	22.1
1	1	P49588_SYAC_HUMAN	AARS	106.74
1	1	Q9NX05_F120C_HUMAN	FAM120C	120.51
1	1	O15457_MSH4_HUMAN	MSH4	104.69
1	1	P51531_SMCA2_HUMAN	SMARCA2	181.17
1	1	O60341_KDM1A_HUMAN	KDM1A	92.84
1	1	O75151_PHF2_HUMAN	PHF2	120.7
1	1	Q9Y5B6_PAXB1_HUMAN	PAXBP1	104.74
1	1	Q9ULG6_CCPG1_HUMAN	CCPG1	87.29
1	1	Q15032_R3HD1_HUMAN	R3HDM1	120.62
1	1	Q05397_FAK1_HUMAN	PTK2	119.16
1	1	Q13867_BLMH_HUMAN	BLMH	52.53
1	1	Q02878_RL6_HUMAN	RPL6	32.71
1	1	P35749_MYH11_HUMAN	MYH11	227.2
1	1	A2RUB1_CQ104_HUMAN	C17orf104	107.49
1	1	Q86VH2_KIF27_HUMAN	KIF27	160.18
1	1	Q9P2N5_RBM27_HUMAN	RBM27	118.64
1	1	O60506_HNRPQ_HUMAN	SYNCRIP	69.56
1	1	P25311_ZA2G_HUMAN	AZGP1	34.24
1	1	Q5VUG0_SMBT2_HUMAN	SFMBT2	100.5
1	1	P34931_HS71L_HUMAN	HSPA1L	70.33
1	1	Q08170_SRSF4_HUMAN	SRSF4	56.65
1	1	Q99575_POP1_HUMAN	POP1	114.64
1	1	Q9BZF1_OSBL8_HUMAN	OSBPL8	101.13
1	1	P19367_HXK1_HUMAN	HK1	102.42
1	1	P62263_RS14_HUMAN	RPS14	16.26
1	1	Q13472_TOP3A_HUMAN	TOP3A	112.3
1	1	Q08380_LG3BP_HUMAN	LGALS3BP	65.29
1	1	F8W0C6_F8W0C6_HUMAN	KRT5	20.53
1	1	P49207_RL34_HUMAN	RPL34	13.28
1	1	O75362_ZN217_HUMAN	ZNF217	115.2
1	1	Q5ST30_SYVM_HUMAN	VARS2	118.41
1	1	P27694_RFA1_HUMAN	RPA1	68.1
1	1	P17948_VGFR1_HUMAN	FLT1	150.67
1	1	Q03518_TAP1_HUMAN	TAP1	87.16
1	1	O95714_HERC2_HUMAN	HERC2	526.9
1	1	P25067_CO8A2_HUMAN	COL8A2	67.2

## Sheet: Band 2
Unique	Total	reference	Gene Symbol	MWT(kDa)	AVG
43	485	P27694_RFA1_HUMAN	RPA1	68.1	2.8376
25	50	Q9NZI8_IF2B1_HUMAN	IGF2BP1	63.44	2.6992
20	22	Q9NVI7_ATD3A_HUMAN	ATAD3A	71.32	3.2565
19	32	O00425_IF2B3_HUMAN	IGF2BP3	63.67	2.8968
17	19	Q9BVP2_GNL3_HUMAN	GNL3	61.95	2.9125
16	20	O60506_HNRPQ_HUMAN	SYNCRIP	69.56	3.4181
15	20	O76021_RL1D1_HUMAN	RSL1D1	54.94	2.3636
15	15	P19338_NUCL_HUMAN	NCL	76.57	3.2128
14	17	Q96GA3_LTV1_HUMAN	LTV1	54.82	2.8726
14	17	O00541_PESC_HUMAN	PES1	67.96	2.4389
14	16	Q9Y5J1_UTP18_HUMAN	UTP18	61.96	3.5529
12	15	Q92841_DDX17_HUMAN	DDX17	80.22	2.6523
11	14	P55081_MFAP1_HUMAN	MFAP1	51.93	3.6596
11	11	P13010_XRCC5_HUMAN	XRCC5	82.65	2.9735
11	11	Q07065_CKAP4_HUMAN	CKAP4	65.98	2.94
10	11	Q9Y6M1_IF2B2_HUMAN	IGF2BP2	66.08	3.3492
10	11	Q9H5H4_ZN768_HUMAN	ZNF768	60.19	3.0524
10	10	O95831_AIFM1_HUMAN	AIFM1	66.86	3.3069
10	10	Q00839_HNRPU_HUMAN	HNRNPU	90.53	3.0211
9	11	Q14498_RBM39_HUMAN	RBM39	59.34	3.0421
9	9	P51114_FXR1_HUMAN	FXR1	69.68	2.9843
9	9	P08621_RU17_HUMAN	SNRNP70	51.53	2.5107
8	8	Q8TDL5_BPIB1_HUMAN	BPIFB1	52.41	3.2465
8	8	P12956_XRCC6_HUMAN	XRCC6	69.8	2.9154
8	8	P17844_DDX5_HUMAN	DDX5	69.1	2.6602
8	8	P04843_RPN1_HUMAN	RPN1	68.53	2.5448
7	10	Q15554_TERF2_HUMAN	TERF2	59.56	3.1911
7	8	Q9Y5A9_YTHD2_HUMAN	YTHDF2	62.3	3.3884
7	7	Q16630_CPSF6_HUMAN	CPSF6	59.17	3.4932
7	7	O43390_HNRPR_HUMAN	HNRNPR	70.9	3.4855
7	7	Q9Y2X3_NOP58_HUMAN	NOP58	59.54	3.43
7	7	Q53GS9_SNUT2_HUMAN	USP39	65.34	3.0718
7	7	O95793_STAU1_HUMAN	STAU1	63.14	3.0173
7	7	P02788_TRFL_HUMAN	LTF	78.13	2.6929
6	7	Q9Y2R4_DDX52_HUMAN	DDX52	67.46	2.9232
6	6	P19525_E2AK2_HUMAN	EIF2AK2	62.06	3.3049
6	6	Q9BX10_GTPB2_HUMAN	GTPBP2	65.73	3.1358
6	6	Q2NL82_TSR1_HUMAN	TSR1	91.75	2.8189
5	7	Q96NY9_MUS81_HUMAN	MUS81	61.14	3.2472
5	5	P08107_HSP71_HUMAN	HSPA1A	70.01	3.701
5	5	Q9NVH0_EXD2_HUMAN	EXD2	70.31	3.3984
5	5	O43143_DHX15_HUMAN	DHX15	90.88	3.2428
5	5	Q6UN15_FIP1_HUMAN	FIP1L1	66.49	3.0535
5	5	P34931_HS71L_HUMAN	HSPA1L	70.33	2.9827
5	5	IGH1M_MOUSE	Ighg1	43.36	2.9396
5	5	Q96LT9_RBM40_HUMAN	RNPC3	58.54	2.7143
5	5	Q9HCE1_MOV10_HUMAN	MOV10	113.6	2.3934
5	5	P25311_ZA2G_HUMAN	AZGP1	34.24	2.3853
4	13	P61626_LYSC_HUMAN	LYZ	16.53	2.021
4	8	P35637_FUS_HUMAN	FUS	53.39	3.0754
4	5	P16403_H12_HUMAN	HIST1H1C	21.35	2.8465
4	4	O15523_DDX3Y_HUMAN	DDX3Y	73.11	3.6912
4	4	Q08211_DHX9_HUMAN	DHX9	140.87	3.3897
4	4	Q9UHX1_PUF60_HUMAN	PUF60	59.84	3.2418
4	4	O14744_ANM5_HUMAN	PRMT5	72.64	2.9245
4	4	Q9BQG0_MBB1A_HUMAN	MYBBP1A	148.76	2.8865
4	4	Q8NHQ9_DDX55_HUMAN	DDX55	68.5	2.8689
4	4	P28799_GRN_HUMAN	GRN	63.5	2.7462
4	4	Q08380_LG3BP_HUMAN	LGALS3BP	65.29	2.6778
3	4	Q13610_PWP1_HUMAN	PWP1	55.79	3.939
3	3	P01876_IGHA1_HUMAN	IGHA1	37.63	3.7997
3	3	Q9BUJ2_HNRL1_HUMAN	HNRNPUL1	95.68	3.754
3	3	A0AV96_RBM47_HUMAN	RBM47	64.06	3.345
3	3	Q12899_TRI26_HUMAN	TRIM26	62.13	3.3108
3	3	P83731_RL24_HUMAN	RPL24	17.77	3.2055
3	3	P54136_SYRC_HUMAN	RARS	75.33	3.0374
3	3	Q9NP55_BPIA1_HUMAN	BPIFA1	26.7	3.0088
3	3	Q15054_DPOD3_HUMAN	POLD3	51.37	2.9842
3	3	Q12906_ILF3_HUMAN	ILF3	95.28	2.9072
3	3	P53350_PLK1_HUMAN	PLK1	68.21	2.8687
3	3	Q9Y6J9_TAF6L_HUMAN	TAF6L	67.77	2.7758
3	3	Q8N1G4_LRC47_HUMAN	LRRC47	63.43	2.6832
3	3	Q96DA0_ZG16B_HUMAN	ZG16B	22.72	2.4566
3	3	Q9BZE4_NOG1_HUMAN	GTPBP4	73.92	2.4348
3	3	Q9NR30_DDX21_HUMAN	DDX21	87.29	2.3199
3	3	Q96ME7_ZN512_HUMAN	ZNF512	64.64	2.2337
2	3	O15371_EIF3D_HUMAN	EIF3D	63.93	3.7422
2	3	O95232_LC7L3_HUMAN	LUC7L3	51.44	3.4781
2	3	P01834_IGKC_HUMAN	IGKC	11.6	3.4518
2	3	Q86YP4_P66A_HUMAN	GATAD2A	68.02	2.4843
2	3	Q9BYJ9_YTHD1_HUMAN	YTHDF1	60.84	2.2517
2	2	Q15291_RBBP5_HUMAN	RBBP5	59.12	3.5969
2	2	Q75N03_HAKAI_HUMAN	CBLL1	54.48	3.5594
2	2	P38646_GRP75_HUMAN	HSPA9	73.63	3.4851
2	2	Q9NWK9_BCD1_HUMAN	ZNHIT6	53.88	3.4148
2	2	Q9BST9_RTKN_HUMAN	RTKN	62.63	3.3655
2	2	Q9Y2W1_TR150_HUMAN	THRAP3	108.6	3.299
2	2	A1L020_MEX3A_HUMAN	MEX3A	54.14	3.2175
2	2	Q9H4L4_SENP3_HUMAN	SENP3	64.97	3.1786
2	2	Q8WUA2_PPIL4_HUMAN	PPIL4	57.19	3.0248
2	2	Q9GZZ8_LACRT_HUMAN	LACRT	14.24	3.0219
2	2	Q86U38_NOP9_HUMAN	NOP9	69.39	3.016
2	2	P62805_H4_HUMAN	HIST1H4A	11.36	2.9894
2	2	P11940_PABP1_HUMAN	PABPC1	70.63	2.9207
2	2	Q99755_PI51A_HUMAN	PIP5K1A	62.59	2.8758
2	2	Q05519_SRS11_HUMAN	SRSF11	53.51	2.874
2	2	P62736_ACTA_HUMAN	ACTA2	41.98	2.8691
2	2	Q8WXI9_P66B_HUMAN	GATAD2B	65.22	2.8483
2	2	Q15758_AAAT_HUMAN	SLC1A5	56.56	2.8456
2	2	Q06265_EXOS9_HUMAN	EXOSC9	48.92	2.7741
2	2	P01857_IGHG1_HUMAN	IGHG1	36.08	2.7692
2	2	IgG1b_bovine		35.88	2.7671
2	2	Q9P2K5_MYEF2_HUMAN	MYEF2	64.08	2.7285
2	2	Q15393_SF3B3_HUMAN	SF3B3	135.49	2.6074
2	2	P46087_NOP2_HUMAN	NOP2	89.25	2.5586
2	2	Q08170_SRSF4_HUMAN	SRSF4	56.65	2.4253
2	2	Q53T94_TAF1B_HUMAN	TAF1B	68.79	2.2406
2	2	P36578_RL4_HUMAN	RPL4	47.67	2.2247
1	17	I3L524_I3L524_HUMAN	RPA1	13.44	2.8725
1	2	P01591_IGJ_HUMAN	IGJ	18.09	2.3147
1	1	Q8TAQ2_SMRC2_HUMAN	SMARCC2	132.8	6.4843
1	1	Q8N4F0_BPIB2_HUMAN	BPIFB2	49.14	4.8992
1	1	Q71U36_TBA1A_HUMAN	TUBA1A	50.1	4.6229
1	1	P07477_TRY1_HUMAN	PRSS1	26.54	4.4473
1	1	P50914_RL14_HUMAN	RPL14	23.42	4.4299
1	1	Q9Y262_EIF3L_HUMAN	EIF3L	66.68	4.3779
1	1	Q5T9A4_ATD3B_HUMAN	ATAD3B	72.53	4.3637
1	1	Q5BKZ1_ZN326_HUMAN	ZNF326	65.61	4.0906
1	1	Q9NYH9_UTP6_HUMAN	UTP6	70.15	4.0891
1	1	P47914_RL29_HUMAN	RPL29	17.74	4.0693
1	1	P35030_TRY3_HUMAN	PRSS3	32.51	3.8421
1	1	P35749_MYH11_HUMAN	MYH11	227.2	3.7735
1	1	P04004_VTNC_HUMAN	VTN	54.27	3.7332
1	1	Q9H3P2_NELFA_HUMAN	NELFA	57.24	3.598
1	1	P62241_RS8_HUMAN	RPS8	24.19	3.5172
1	1	IgG1_bovine		35.83	3.4973
1	1	J3QR62_J3QR62_HUMAN	DDX5	5.48	3.4442
1	1	Q92522_H1X_HUMAN	H1FX	22.47	3.3866
1	1	P04406_G3P_HUMAN	GAPDH	36.03	3.3601
1	1	P04792_HSPB1_HUMAN	HSPB1	22.77	3.3594
1	1	P62987_RL40_HUMAN	UBA52	14.72	3.346
1	1	P12273_PIP_HUMAN	PIP	16.56	3.3272
1	1	B7Z645_B7Z645_HUMAN	SYNCRIP	52.01	3.2709
1	1	P61221_ABCE1_HUMAN	ABCE1	67.27	3.2532
1	1	O95968_SG1D1_HUMAN	SCGB1D1	9.89	3.2268
1	1	P62854_RS26_HUMAN	RPS26	13.01	3.2067
1	1	Q86UE4_LYRIC_HUMAN	MTDH	63.8	3.2021
1	1	P68104_EF1A1_HUMAN	EEF1A1	50.11	3.0759
1	1	Q8N4N3_KLH36_HUMAN	KLHL36	69.85	3.0146
1	1	Q5SSJ5_HP1B3_HUMAN	HP1BP3	61.17	3.0033
1	1	KV2A7_MOUSE		12.27	2.9876
1	1	Q02539_H11_HUMAN	HIST1H1A	21.83	2.9874
1	1	P17480_UBF1_HUMAN	UBTF	89.35	2.9806
1	1	P05976_MYL1_HUMAN	MYL1	21.13	2.9103
1	1	P06733_ENOA_HUMAN	ENO1	47.14	2.8671
1	1	Q13428_TCOF_HUMAN	TCOF1	152.02	2.8512
1	1	Q9H0H5_RGAP1_HUMAN	RACGAP1	70.98	2.7986
1	1	Q13310_PABP4_HUMAN	PABPC4	70.74	2.7958
1	1	Q15650_TRIP4_HUMAN	TRIP4	66.1	2.6446
1	1	Q6ZN18_AEBP2_HUMAN	AEBP2	54.43	2.5981
1	1	Q13573_SNW1_HUMAN	SNW1	61.46	2.5613
1	1	P80188_NGAL_HUMAN	LCN2	22.57	2.5567
1	1	P62861_RS30_HUMAN	FAU	6.64	2.5462
1	1	Q13867_BLMH_HUMAN	BLMH	52.53	2.5037
1	1	P04908_H2A1B_HUMAN	HIST1H2AB	14.13	2.464
1	1	A0A0C4DH04_A0A0C4DH04_HUMAN	ESCO1	19.91	2.4337
1	1	AVID_Chick		16.76	2.4062
1	1	Q01469_FABP5_HUMAN	FABP5	15.15	2.2985
1	1	Q8N3Y1_FBXW8_HUMAN	FBXW8	67.35	2.2848
1	1	Q7Z569_BRAP_HUMAN	BRAP	67.26	2.2176
1	1	Q2TB18_ASTE1_HUMAN	ASTE1	77.04	2.2117
1	1	Q8WXR4_MYO3B_HUMAN	MYO3B	151.73	2.2089
1	1	Q9UGN5_PARP2_HUMAN	PARP2	66.16	2.1524
1	1	Q5SRH9_TT39A_HUMAN	TTC39A	69.73	2.1439
1	1	P09016_HXD4_HUMAN	HOXD4	27.87	2.1433
1	1	Q16656_NRF1_HUMAN	NRF1	53.51	2.135
1	1	Q9H967_WDR76_HUMAN	WDR76	69.73	2.1271
1	1	Q969P6_TOP1M_HUMAN	TOP1MT	69.83	2.0812
1	1	Q14749_GNMT_HUMAN	GNMT	32.72	2.0765
1	1	Q1ED39_KNOP1_HUMAN	KNOP1	51.56	2.0669
1	1	Q6ZV73_FGD6_HUMAN	FGD6	160.71	2.051
1	1	P57078_RIPK4_HUMAN	RIPK4	91.55	2.0457
1	1	P00338_LDHA_HUMAN	LDHA	36.67	2.0315
1	1	Q6PCD5_RFWD3_HUMAN	RFWD3	85.04	2.0164
1	1	Q15526_SURF1_HUMAN	SURF1	33.31	1.993
1	1	Q8NFT6_DBF4B_HUMAN	DBF4B	67.2	1.9715

## Sheet: Band 3
Unique	Total	reference	Gene Symbol	MWT(kDa)	AVG
17	36	O60832_DKC1_HUMAN	DKC1	57.64	2.5101
16	19	Q96GM5_SMRD1_HUMAN	SMARCD1	58.2	2.9796
15	22	O95793_STAU1_HUMAN	STAU1	63.14	3.2197
15	20	Q9UHX1_PUF60_HUMAN	PUF60	59.84	2.8192
11	11	Q9NUL7_DDX28_HUMAN	DDX28	59.54	2.8442
9	32	P26368_U2AF2_HUMAN	U2AF2	53.47	2.2546
9	11	Q15233_NONO_HUMAN	NONO	54.2	2.8322
9	9	P19338_NUCL_HUMAN	NCL	76.57	2.9666
9	9	P11940_PABP1_HUMAN	PABPC1	70.63	2.6828
9	9	Q9BVI4_NOC4L_HUMAN	NOC4L	58.43	2.3812
8	12	Q8WWY3_PRP31_HUMAN	PRPF31	55.42	2.7801
7	8	Q1ED39_KNOP1_HUMAN	KNOP1	51.56	3.0341
7	7	Q9H0U9_TSYL1_HUMAN	TSPYL1	49.16	3.4228
6	12	Q9NQ55_SSF1_HUMAN	PPAN	53.16	2.4663
6	9	P16989_YBOX3_HUMAN	YBX3	40.07	3.0601
6	9	Q8ND56_LS14A_HUMAN	LSM14A	50.5	2.499
6	8	P67809_YBOX1_HUMAN	YBX1	35.9	3.3745
6	7	O43172_PRP4_HUMAN	PRPF4	58.41	2.7305
6	6	Q9Y285_SYFA_HUMAN	FARSA	57.53	2.5794
5	17	IGH1M_MOUSE	Ighg1	43.36	2.9258
5	7	Q9BXS6_NUSAP_HUMAN	NUSAP1	49.42	3.0658
5	6	Q6STE5_SMRD3_HUMAN	SMARCD3	54.98	3.2551
5	5	Q92841_DDX17_HUMAN	DDX17	80.22	3.2756
5	5	Q9NZI8_IF2B1_HUMAN	IGF2BP1	63.44	3.0447
5	5	P50990_TCPQ_HUMAN	CCT8	59.58	2.9073
5	5	P14618_KPYM_HUMAN	PKM	57.9	2.6656
5	5	Q9NR30_DDX21_HUMAN	DDX21	87.29	2.4357
5	5	Q9NVV4_PAPD1_HUMAN	MTPAP	66.13	2.3899
5	5	Q9P258_RCC2_HUMAN	RCC2	56.05	2.1739
4	8	Q9BWE0_REPI1_HUMAN	REPIN1	63.53	2.9719
4	6	P62736_ACTA_HUMAN	ACTA2	41.98	2.8034
4	5	IgG1_bovine		35.83	2.7516
4	5	IgG3_bovine		38.71	2.2331
4	4	Q92769_HDAC2_HUMAN	HDAC2	55.33	4.3849
4	4	Q8TED0_UTP15_HUMAN	UTP15	58.38	3.1522
4	4	Q32NB8_PGPS1_HUMAN	PGS1	62.69	3.1341
4	4	O14879_IFIT3_HUMAN	IFIT3	55.95	3.1262
4	4	P16403_H12_HUMAN	HIST1H1C	21.35	2.936
4	4	P17844_DDX5_HUMAN	DDX5	69.1	2.6333
4	4	P25490_TYY1_HUMAN	YY1	44.68	2.523
4	4	Q7L4I2_RSRC2_HUMAN	RSRC2	50.53	2.3604
4	4	Q9H9T3_ELP3_HUMAN	ELP3	62.22	2.3228
4	4	Q99615_DNJC7_HUMAN	DNAJC7	56.4	2.1536
4	4	Q99832_TCPH_HUMAN	CCT7	59.33	2.0871
3	6	O60506_HNRPQ_HUMAN	SYNCRIP	69.56	2.5701
3	4	O00425_IF2B3_HUMAN	IGF2BP3	63.67	3.4953
3	3	Q12874_SF3A3_HUMAN	SF3A3	58.81	4.5698
3	3	Q8NCA5_FA98A_HUMAN	FAM98A	55.37	4.0232
3	3	Q9BVP2_GNL3_HUMAN	GNL3	61.95	3.9397
3	3	Q8N8D1_PDCD7_HUMAN	PDCD7	54.67	3.8247
3	3	P07237_PDIA1_HUMAN	P4HB	57.08	3.4433
3	3	P52292_IMA1_HUMAN	KPNA2	57.83	3.4079
3	3	P08107_HSP71_HUMAN	HSPA1A	70.01	3.355
3	3	P28799_GRN_HUMAN	GRN	63.5	3.3128
3	3	P50991_TCPD_HUMAN	CCT4	57.89	3.1841
3	3	Q92925_SMRD2_HUMAN	SMARCD2	58.88	3.1704
3	3	O43390_HNRPR_HUMAN	HNRNPR	70.9	3.0375
3	3	P52429_DGKE_HUMAN	DGKE	63.88	3.0277
3	3	Q8WU90_ZC3HF_HUMAN	ZC3H15	48.57	2.9404
3	3	P34931_HS71L_HUMAN	HSPA1L	70.33	2.8429
3	3	Q9NPF5_DMAP1_HUMAN	DMAP1	52.96	2.7831
3	3	Q71F23_CENPU_HUMAN	CENPU	47.49	2.5268
3	3	Q8N684_CPSF7_HUMAN	CPSF7	52.02	2.517
3	3	Q5SSJ5_HP1B3_HUMAN	HP1BP3	61.17	2.2935
3	3	Q13547_HDAC1_HUMAN	HDAC1	55.07	2.2782
3	3	P36578_RL4_HUMAN	RPL4	47.67	2.2605
3	3	Q9NUL3_STAU2_HUMAN	STAU2	62.6	1.9713
2	3	O95232_LC7L3_HUMAN	LUC7L3	51.44	4.2574
2	3	Q02539_H11_HUMAN	HIST1H1A	21.83	2.7222
2	3	P39023_RL3_HUMAN	RPL3	46.08	1.8235
2	2	Q16630_CPSF6_HUMAN	CPSF6	59.17	3.9686
2	2	O60684_IMA7_HUMAN	KPNA6	59.99	3.782
2	2	Q07020_RL18_HUMAN	RPL18	21.62	3.6016
2	2	Q7Z2W4_ZCCHV_HUMAN	ZC3HAV1	101.37	3.5982
2	2	Q14498_RBM39_HUMAN	RBM39	59.34	3.5006
2	2	Q8N5F7_NKAP_HUMAN	NKAP	47.11	3.4874
2	2	O00505_IMA4_HUMAN	KPNA3	57.77	3.4823
2	2	Q9Y2I8_WDR37_HUMAN	WDR37	54.63	3.4553
2	2	Q71U36_TBA1A_HUMAN	TUBA1A	50.1	3.4433
2	2	Q13501_SQSTM_HUMAN	SQSTM1	47.66	3.2896
2	2	Q68DK7_MSL1_HUMAN	MSL1	67.09	3.1129
2	2	P83731_RL24_HUMAN	RPL24	17.77	2.9909
2	2	P61978_HNRPK_HUMAN	HNRNPK	50.94	2.9777
2	2	P10155_RO60_HUMAN	TROVE2	60.63	2.9614
2	2	Q96SL8_FIZ1_HUMAN	FIZ1	51.96	2.8239
2	2	P62805_H4_HUMAN	HIST1H4A	11.36	2.8014
2	2	Q12906_ILF3_HUMAN	ILF3	95.28	2.7128
2	2	Q08380_LG3BP_HUMAN	LGALS3BP	65.29	2.6782
2	2	Q96D46_NMD3_HUMAN	NMD3	57.57	2.6235
2	2	Q08211_DHX9_HUMAN	DHX9	140.87	2.5661
2	2	Q96S94_CCNL2_HUMAN	CCNL2	58.11	2.5072
2	2	P07355_ANXA2_HUMAN	ANXA2	38.58	2.5015
2	2	K7ELP8_K7ELP8_HUMAN	U2AF2	9.56	2.4571
2	2	Q9H074_PAIP1_HUMAN	PAIP1	53.49	2.4536
2	2	Q9UI10_EI2BD_HUMAN	EIF2B4	57.52	2.4447
2	2	P23396_RS3_HUMAN	RPS3	26.67	2.4423
2	2	Q14739_LBR_HUMAN	LBR	70.66	2.4352
2	2	Q07955_SRSF1_HUMAN	SRSF1	27.73	2.38
2	2	O00567_NOP56_HUMAN	NOP56	66.01	2.3782
2	2	Q7Z7L1_SLN11_HUMAN	SLFN11	102.77	2.2064
2	2	Q6UN15_FIP1_HUMAN	FIP1L1	66.49	1.9105
2	2	P11387_TOP1_HUMAN	TOP1	90.67	1.7913
2	2	Q9UJV9_DDX41_HUMAN	DDX41	69.79	1.7035
1	2	Q86XZ4_SPAS2_HUMAN	SPATS2	59.51	3.0926
1	2	Q8NFT6_DBF4B_HUMAN	DBF4B	67.2	2.008
1	1	Q01831_XPC_HUMAN	XPC	105.89	5.438
1	1	Q96EY7_PTCD3_HUMAN	PTCD3	78.5	5.1053
1	1	Q96GA3_LTV1_HUMAN	LTV1	54.82	4.8384
1	1	Q8N9T8_KRI1_HUMAN	KRI1	82.55	4.6056
1	1	P35030_TRY3_HUMAN	PRSS3	32.51	4.5955
1	1	P62987_RL40_HUMAN	UBA52	14.72	4.3254
1	1	Q49A26_GLYR1_HUMAN	GLYR1	60.52	4.2066
1	1	P62241_RS8_HUMAN	RPS8	24.19	4.111
1	1	F6UDC6_F6UDC6_HUMAN	STAU1	14.72	4.0416
1	1	Q7L804_RFIP2_HUMAN	RAB11FIP2	58.24	3.9865
1	1	U3KQT3_U3KQT3_HUMAN	LUC7L3	5.23	3.8605
1	1	P61626_LYSC_HUMAN	LYZ	16.53	3.7066
1	1	Q9H6F5_CCD86_HUMAN	CCDC86	40.21	3.688
1	1	Q92522_H1X_HUMAN	H1FX	22.47	3.673
1	1	P47914_RL29_HUMAN	RPL29	17.74	3.6512
1	1	Q5JW28_Q5JW28_HUMAN	STAU1	22.46	3.6499
1	1	Q05519_SRS11_HUMAN	SRSF11	53.51	3.6269
1	1	E9PMU7_E9PMU7_HUMAN	PUF60	26.93	3.5876
1	1	P04406_G3P_HUMAN	GAPDH	36.03	3.5622
1	1	Q2NL82_TSR1_HUMAN	TSR1	91.75	3.5348
1	1	P29401_TKT_HUMAN	TKT	67.83	3.5319
1	1	Q96EX3_WDR34_HUMAN	WDR34	57.76	3.4424
1	1	P05976_MYL1_HUMAN	MYL1	21.13	3.4237
1	1	Q7Z4V5_HDGR2_HUMAN	HDGFRP2	74.27	3.3135
1	1	P62424_RL7A_HUMAN	RPL7A	29.98	3.2762
1	1	Q9BTD8_RBM42_HUMAN	RBM42	50.38	3.2655
1	1	P11388_TOP2A_HUMAN	TOP2A	174.28	3.2492
1	1	KV2A7_MOUSE		12.27	3.1992
1	1	O60551_NMT2_HUMAN	NMT2	56.94	3.1157
1	1	Q15796_SMAD2_HUMAN	SMAD2	52.27	3.1105
1	1	P12882_MYH1_HUMAN	MYH1	223.01	3.1061
1	1	Q75N03_HAKAI_HUMAN	CBLL1	54.48	3.0951
1	1	Q9Y383_LC7L2_HUMAN	LUC7L2	46.49	3.0907
1	1	Q15393_SF3B3_HUMAN	SF3B3	135.49	3.0854
1	1	Q99459_CDC5L_HUMAN	CDC5L	92.19	3.0713
1	1	P04040_CATA_HUMAN	CAT	59.72	3.0664
1	1	Q15517_CDSN_HUMAN	CDSN	51.49	3.0259
1	1	Q14684_RRP1B_HUMAN	RRP1B	84.38	2.9667
1	1	Q13509_TBB3_HUMAN	TUBB3	50.4	2.9655
1	1	Q96SB4_SRPK1_HUMAN	SRPK1	74.28	2.8999
1	1	P46776_RL27A_HUMAN	RPL27A	16.55	2.8993
1	1	P62701_RS4X_HUMAN	RPS4X	29.58	2.882
1	1	P62861_RS30_HUMAN	FAU	6.64	2.8586
1	1	P46013_KI67_HUMAN	MKI67	358.47	2.8198
1	1	Q15029_U5S1_HUMAN	EFTUD2	109.37	2.8141
1	1	Q9BU76_MMTA2_HUMAN	MMTAG2	29.39	2.7911
1	1	Q06830_PRDX1_HUMAN	PRDX1	22.1	2.7812
1	1	Q13247_SRSF6_HUMAN	SRSF6	39.56	2.7781
1	1	Q06265_EXOS9_HUMAN	EXOSC9	48.92	2.6887
1	1	Q08170_SRSF4_HUMAN	SRSF4	56.65	2.6684
1	1	P01857_IGHG1_HUMAN	IGHG1	36.08	2.6506
1	1	Q8NHW5_RLA0L_HUMAN	RPLP0P6	34.34	2.6411
1	1	P09493_TPM1_HUMAN	TPM1	32.69	2.6312
1	1	Q14137_BOP1_HUMAN	BOP1	83.58	2.5769
1	1	P01876_IGHA1_HUMAN	IGHA1	37.63	2.5674
1	1	P62899_RL31_HUMAN	RPL31	14.45	2.5505
1	1	Q9HCC0_MCCB_HUMAN	MCCC2	61.29	2.4749
1	1	Q6PKG0_LARP1_HUMAN	LARP1	123.43	2.4579
1	1	H0YCP8_H0YCP8_HUMAN	PUF60	28.15	2.456
1	1	Q13188_STK3_HUMAN	STK3	56.26	2.443
1	1	P06733_ENOA_HUMAN	ENO1	47.14	2.4176
1	1	P52272_HNRPM_HUMAN	HNRNPM	77.46	2.3936
1	1	Q13206_DDX10_HUMAN	DDX10	100.83	2.3806
1	1	Q99996_AKAP9_HUMAN	AKAP9	453.39	2.3541
1	1	Q02878_RL6_HUMAN	RPL6	32.71	2.3384
1	1	P68104_EF1A1_HUMAN	EEF1A1	50.11	2.3213
1	1	Q13310_PABP4_HUMAN	PABPC4	70.74	2.3181
1	1	Q9Y6G9_DC1L1_HUMAN	DYNC1LI1	56.54	2.3081
1	1	O43148_MCES_HUMAN	RNMT	54.81	2.3031
1	1	Q9Y3T6_R3HC1_HUMAN	R3HCC1	53.23	2.2809
1	1	P52209_6PGD_HUMAN	PGD	53.11	2.2488
1	1	Q8N8E3_CE112_HUMAN	CEP112	112.68	2.2466
1	1	Q13387_JIP2_HUMAN	MAPK8IP2	87.92	2.2426
1	1	O14654_IRS4_HUMAN	IRS4	133.68	2.2424
1	1	P84103_SRSF3_HUMAN	SRSF3	19.32	2.1934
1	1	Q9Y2W1_TR150_HUMAN	THRAP3	108.6	2.1806
1	1	P04083_ANXA1_HUMAN	ANXA1	38.69	2.1231
1	1	P62750_RL23A_HUMAN	RPL23A	17.68	2.1219
1	1	O43660_PLRG1_HUMAN	PLRG1	57.16	2.0603
1	1	Q01130_SRSF2_HUMAN	SRSF2	25.46	2.0482
1	1	O00629_IMA3_HUMAN	KPNA4	57.85	2.0477
1	1	Q01082_SPTB2_HUMAN	SPTBN1	274.44	1.8613
1	1	Q15007_FL2D_HUMAN	WTAP	44.22	1.8399
1	1	P52815_RM12_HUMAN	MRPL12	21.33	1.8252

## Sheet: Band 4
Unique	Total	reference	Gene Symbol	MWT(kDa)	AVG
18	274	P67809_YBOX1_HUMAN	YBX1	35.9	3.3969
11	58	P39023_RL3_HUMAN	RPL3	46.08	2.2397
11	16	Q9NUD5_ZCHC3_HUMAN	ZCCHC3	43.59	2.5502
11	11	P38919_IF4A3_HUMAN	EIF4A3	46.84	2.5516
10	20	P36578_RL4_HUMAN	RPL4	47.67	2.3971
10	12	O96019_ACL6A_HUMAN	ACTL6A	47.43	2.9853
10	12	Q53H12_AGK_HUMAN	AGK	47.11	2.6382
10	11	Q13601_KRR1_HUMAN	KRR1	43.64	2.8911
9	9	P60842_IF4A1_HUMAN	EIF4A1	46.12	3.2455
8	25	P52597_HNRPF_HUMAN	HNRNPF	45.64	2.6082
7	8	Q92785_REQU_HUMAN	DPF2	44.13	3.8313
7	8	Q9NX58_LYAR_HUMAN	LYAR	43.59	2.9599
7	7	Q9UHR5_S30BP_HUMAN	SAP30BP	33.85	3.2656
5	11	IGH1M_MOUSE	Ighg1	43.36	2.9561
5	5	Q9HC52_CBX8_HUMAN	CBX8	43.37	2.2273
4	4	Q15645_PCH2_HUMAN	TRIP13	48.52	3.3399
4	4	P16403_H12_HUMAN	HIST1H1C	21.35	3.0938
4	4	Q5VSY0_GKAP1_HUMAN	GKAP1	42.05	2.8965
4	4	Q9NS86_LANC2_HUMAN	LANCL2	50.82	2.6948
3	14	P31943_HNRH1_HUMAN	HNRNPH1	49.2	2.8964
3	4	Q9H7H0_MET17_HUMAN	METTL17	50.7	3.2689
3	4	P16989_YBOX3_HUMAN	YBX3	40.07	2.9337
3	3	P31689_DNJA1_HUMAN	DNAJA1	44.84	3.137
3	3	Q71U36_TBA1A_HUMAN	TUBA1A	50.1	3.0087
3	3	Q9NR30_DDX21_HUMAN	DDX21	87.29	2.9106
3	3	Q8NFW8_NEUA_HUMAN	CMAS	48.35	2.726
3	3	P68104_EF1A1_HUMAN	EEF1A1	50.11	2.5197
3	3	P35998_PRS7_HUMAN	PSMC2	48.6	2.4475
3	3	Q8TAD8_SNIP1_HUMAN	SNIP1	45.75	2.407
3	3	Q9ULX3_NOB1_HUMAN	NOB1	46.65	2.2809
2	20	Q92901_RL3L_HUMAN	RPL3L	46.27	1.6919
2	3	Q9Y383_LC7L2_HUMAN	LUC7L2	46.49	4.4651
2	2	Q96FI4_NEIL1_HUMAN	NEIL1	43.66	3.4668
2	2	P20042_IF2B_HUMAN	EIF2S2	38.36	3.4446
2	2	Q8IV48_ERI1_HUMAN	ERI1	40.04	3.4166
2	2	P18615_NELFE_HUMAN	NELFE	43.21	3.1545
2	2	P62736_ACTA_HUMAN	ACTA2	41.98	2.9839
2	2	IgG1_bovine		35.83	2.9331
2	2	P62805_H4_HUMAN	HIST1H4A	11.36	2.7316
2	2	P19474_RO52_HUMAN	TRIM21	54.14	2.7252
2	2	P23258_TBG1_HUMAN	TUBG1	51.14	2.6745
2	2	P19338_NUCL_HUMAN	NCL	76.57	2.5527
2	2	P07355_ANXA2_HUMAN	ANXA2	38.58	2.5453
2	2	Q14257_RCN2_HUMAN	RCN2	36.85	2.544
2	2	P26641_EF1G_HUMAN	EEF1G	50.09	2.5404
2	2	P39656_OST48_HUMAN	DDOST	50.77	2.5343
2	2	Q96PM9_Z385A_HUMAN	ZNF385A	40.43	2.4609
2	2	P01857_IGHG1_HUMAN	IGHG1	36.08	2.4083
2	2	P28799_GRN_HUMAN	GRN	63.5	2.3738
2	2	Q08170_SRSF4_HUMAN	SRSF4	56.65	2.3384
2	2	Q96EK4_THA11_HUMAN	THAP11	34.43	2.2424
1	3	Q8NFT6_DBF4B_HUMAN	DBF4B	67.2	2.0507
1	2	P26368_U2AF2_HUMAN	U2AF2	53.47	3.407
1	2	P62861_RS30_HUMAN	FAU	6.64	2.4992
1	2	Q9Y6K5_OAS3_HUMAN	OAS3	121.09	1.7836
1	1	Q6P6C2_ALKB5_HUMAN	ALKBH5	44.23	4.7481
1	1	P35030_TRY3_HUMAN	PRSS3	32.51	4.5714
1	1	P62241_RS8_HUMAN	RPS8	24.19	4.3072
1	1	Q99459_CDC5L_HUMAN	CDC5L	92.19	4.2717
1	1	Q15427_SF3B4_HUMAN	SF3B4	44.36	4.2396
1	1	P47914_RL29_HUMAN	RPL29	17.74	4.1611
1	1	Q13509_TBB3_HUMAN	TUBB3	50.4	4.0191
1	1	O14965_AURKA_HUMAN	AURKA	45.78	3.9852
1	1	Q15120_PDK3_HUMAN	PDK3	46.91	3.5898
1	1	C9JUF0_C9JUF0_HUMAN	EIF4A2	6.32	3.3673
1	1	KV2A7_MOUSE		12.27	3.3403
1	1	IgG1b_bovine		35.88	3.3289
1	1	Q02539_H11_HUMAN	HIST1H1A	21.83	3.2685
1	1	P04406_G3P_HUMAN	GAPDH	36.03	3.2351
1	1	P62987_RL40_HUMAN	UBA52	14.72	3.2156
1	1	Q86SX3_CN080_HUMAN	C14orf80	54.2	3.1975
1	1	O60218_AK1BA_HUMAN	AKR1B10	36	3.1484
1	1	Q92522_H1X_HUMAN	H1FX	22.47	3.1403
1	1	O14929_HAT1_HUMAN	HAT1	49.48	3.135
1	1	Q9BU76_MMTA2_HUMAN	MMTAG2	29.39	3.0963
1	1	Q92665_RT31_HUMAN	MRPS31	45.29	3.0568
1	1	Q13885_TBB2A_HUMAN	TUBB2A	49.87	3.0212
1	1	P13489_RINI_HUMAN	RNH1	49.94	2.9812
1	1	Q15517_CDSN_HUMAN	CDSN	51.49	2.9567
1	1	Q13247_SRSF6_HUMAN	SRSF6	39.56	2.9522
1	1	P38159_RBMX_HUMAN	RBMX	42.31	2.8029
1	1	Q92841_DDX17_HUMAN	DDX17	80.22	2.7596
1	1	P35659_DEK_HUMAN	DEK	42.65	2.7181
1	1	Q8TCB0_IFI44_HUMAN	IFI44	50.46	2.701
1	1	Q06830_PRDX1_HUMAN	PRDX1	22.1	2.6849
1	1	Q12824_SNF5_HUMAN	SMARCB1	44.11	2.6833
1	1	Q14498_RBM39_HUMAN	RBM39	59.34	2.6478
1	1	Q07020_RL18_HUMAN	RPL18	21.62	2.614
1	1	Q02878_RL6_HUMAN	RPL6	32.71	2.6046
1	1	P10589_COT1_HUMAN	NR2F1	46.13	2.5551
1	1	P46776_RL27A_HUMAN	RPL27A	16.55	2.5516
1	1	Q13310_PABP4_HUMAN	PABPC4	70.74	2.5293
1	1	Q01130_SRSF2_HUMAN	SRSF2	25.46	2.528
1	1	Q8IVL0_NAV3_HUMAN	NAV3	255.49	2.5275
1	1	Q96QV6_H2A1A_HUMAN	HIST1H2AA	14.22	2.4924
1	1	Q8N8E3_CE112_HUMAN	CEP112	112.68	2.4663
1	1	Q13867_BLMH_HUMAN	BLMH	52.53	2.4587
1	1	Q9NZC9_SMAL1_HUMAN	SMARCAL1	105.87	2.4419
1	1	Q9Y2X3_NOP58_HUMAN	NOP58	59.54	2.3329
1	1	Q5T3I0_GPTC4_HUMAN	GPATCH4	50.35	2.3313
1	1	O76021_RL1D1_HUMAN	RSL1D1	54.94	2.3285
1	1	P55084_ECHB_HUMAN	HADHB	51.26	2.3053
1	1	Q7Z2W4_ZCCHV_HUMAN	ZC3HAV1	101.37	2.2719
1	1	O00231_PSD11_HUMAN	PSMD11	47.43	2.2674
1	1	Q9UHI6_DDX20_HUMAN	DDX20	92.18	2.1744
1	1	Q92989_CLP1_HUMAN	CLP1	47.62	2.1592
1	1	P09493_TPM1_HUMAN	TPM1	32.69	2.1484
1	1	Q8N3D4_EH1L1_HUMAN	EHBP1L1	161.76	2.1339
1	1	P13164_IFM1_HUMAN	IFITM1	13.96	2.1126
1	1	P13010_XRCC5_HUMAN	XRCC5	82.65	2.1125
1	1	Q9BY31_ZN717_HUMAN	ZNF717	105.18	2.0611
1	1	Q12905_ILF2_HUMAN	ILF2	43.04	2.0507
1	1	P11387_TOP1_HUMAN	TOP1	90.67	2.0125
1	1	Q9ULU8_CAPS1_HUMAN	CADPS	152.69	2.0039
1	1	P49756_RBM25_HUMAN	RBM25	100.12	1.9966
1	1	Q6ZSJ9_SHSA6_HUMAN	SHISA6	55.73	1.969
1	1	P50914_RL14_HUMAN	RPL14	23.42	1.9467
1	1	Q16695_H31T_HUMAN	HIST3H3	15.5	1.9459
1	1	O95398_RPGF3_HUMAN	RAPGEF3	103.69	1.937
1	1	Q9UQ80_PA2G4_HUMAN	PA2G4	43.76	1.9115
1	1	Q96A08_H2B1A_HUMAN	HIST1H2BA	14.16	1.8469
1	1	Q9H330_TM245_HUMAN	TMEM245	100.88	1.8027

## Sheet: Section 1
Unique	Total	reference	Gene Symbol	MWT(kDa)	AVG
37	42	Q08211_DHX9_HUMAN	DHX9	140.87	2.9258
36	44	Q7L2E3_DHX30_HUMAN	DHX30	133.85	2.8307
35	39	P11388_TOP2A_HUMAN	TOP2A	174.28	2.9461
34	34	P28340_DPOD1_HUMAN	POLD1	123.55	2.6894
33	35	Q13435_SF3B2_HUMAN	SF3B2	100.16	3.0784
31	35	P28370_SMCA1_HUMAN	SMARCA1	122.53	2.7081
29	29	P78347_GTF2I_HUMAN	GTF2I	112.35	2.9639
28	32	O60264_SMCA5_HUMAN	SMARCA5	121.83	3.044
28	28	Q9H6S0_YTDC2_HUMAN	YTHDC2	160.15	2.9638
27	31	O75400_PR40A_HUMAN	PRPF40A	108.74	2.8466
25	26	Q15393_SF3B3_HUMAN	SF3B3	135.49	3.2073
24	24	Q9BQG0_MBB1A_HUMAN	MYBBP1A	148.76	3.1579
22	28	O00411_RPOM_HUMAN	POLRMT	138.53	2.9506
22	26	Q7L014_DDX46_HUMAN	DDX46	117.29	3.0404
21	25	P49756_RBM25_HUMAN	RBM25	100.12	2.7153
21	21	O75533_SF3B1_HUMAN	SF3B1	145.74	2.9366
20	21	Q96KR1_ZFR_HUMAN	ZFR	116.94	3.0431
20	20	Q9UIG0_BAZ1B_HUMAN	BAZ1B	170.8	3.2318
18	23	P20585_MSH3_HUMAN	MSH3	127.33	2.8519
18	22	Q6PKG0_LARP1_HUMAN	LARP1	123.43	2.9473
17	18	P51532_SMCA4_HUMAN	SMARCA4	184.53	3.1382
17	17	Q92900_RENT1_HUMAN	UPF1	124.27	2.9619
15	17	Q9Y5B6_PAXB1_HUMAN	PAXBP1	104.74	3.1261
14	14	Q8IY21_DDX60_HUMAN	DDX60	197.73	3.5405
14	14	P35251_RFC1_HUMAN	RFC1	128.18	3.3034
14	14	Q92922_SMRC1_HUMAN	SMARCC1	122.79	3.1353
14	14	O15042_SR140_HUMAN	U2SURP	118.22	2.9412
13	15	Q9H0A0_NAT10_HUMAN	NAT10	115.66	2.4631
13	14	P51531_SMCA2_HUMAN	SMARCA2	181.17	2.8994
13	13	Q16531_DDB1_HUMAN	DDB1	126.89	2.5578
12	13	Q15020_SART3_HUMAN	SART3	109.87	2.9551
12	12	Q8IY81_SPB1_HUMAN	FTSJ3	96.5	3.5341
12	12	Q00839_HNRPU_HUMAN	HNRNPU	90.53	3.079
12	12	P42704_LPPRC_HUMAN	LRPPRC	157.81	2.9846
12	12	Q9UPQ9_TNR6B_HUMAN	TNRC6B	193.88	2.8057
12	12	Q5JTH9_RRP12_HUMAN	RRP12	143.61	2.8046
12	12	O14654_IRS4_HUMAN	IRS4	133.68	2.5387
11	12	Q9Y5B9_SP16H_HUMAN	SUPT16H	119.84	3.2115
11	11	Q14562_DHX8_HUMAN	DHX8	139.23	2.8936
11	11	Q93009_UBP7_HUMAN	USP7	128.22	2.7873
10	12	Q9NZB2_F120A_HUMAN	FAM120A	121.81	3.1336
10	10	Q15029_U5S1_HUMAN	EFTUD2	109.37	3.1193
10	10	O95347_SMC2_HUMAN	SMC2	135.57	2.6741
9	12	Q86VM9_ZCH18_HUMAN	ZC3H18	106.32	3.1528
9	12	Q6P158_DHX57_HUMAN	DHX57	155.51	2.7683
9	10	Q8TAQ2_SMRC2_HUMAN	SMARCC2	132.8	3.3902
9	9	Q9UDY2_ZO2_HUMAN	TJP2	133.88	3.4809
9	9	Q02880_TOP2B_HUMAN	TOP2B	183.15	3.2003
9	9	Q9Y2W1_TR150_HUMAN	THRAP3	108.6	2.948
9	9	Q9NYV4_CDK12_HUMAN	CDK12	164.05	2.7525
8	37	IgG1_bovine		35.83	2.5316
8	8	Q5T8P6_RBM26_HUMAN	RBM26	113.53	3.0356
8	8	Q9UPP1_PHF8_HUMAN	PHF8	117.79	2.877
8	8	Q03701_CEBPZ_HUMAN	CEBPZ	120.9	2.8556
8	8	Q9P2N5_RBM27_HUMAN	RBM27	118.64	2.7963
8	8	Q8IWX8_CHERP_HUMAN	CHERP	103.64	2.5167
7	8	O60524_NEMF_HUMAN	NEMF	122.88	2.868
7	7	Q01831_XPC_HUMAN	XPC	105.89	3.5211
7	7	P42285_SK2L2_HUMAN	SKIV2L2	117.73	2.9068
7	7	Q14692_BMS1_HUMAN	BMS1	145.72	2.8133
7	7	Q9BXP5_SRRT_HUMAN	SRRT	100.6	2.6809
6	9	Q9UPT8_ZC3H4_HUMAN	ZC3H4	140.17	2.5025
6	6	O75147_OBSL1_HUMAN	OBSL1	206.82	3.1765
6	6	Q8IX01_SUGP2_HUMAN	SUGP2	120.13	3.1721
6	6	Q9H501_ESF1_HUMAN	ESF1	98.73	2.8872
6	6	P48634_PRC2A_HUMAN	PRRC2A	228.72	2.8348
6	6	Q9NRL2_BAZ1A_HUMAN	BAZ1A	178.59	2.6341
6	6	Q8IY37_DHX37_HUMAN	DHX37	129.46	2.4704
5	6	IGH1M_MOUSE	Ighg1	43.36	3.1378
5	5	Q8IYB3_SRRM1_HUMAN	SRRM1	102.27	4.011
5	5	Q3KQU3_MA7D1_HUMAN	MAP7D1	92.76	3.9606
5	5	P04083_ANXA1_HUMAN	ANXA1	38.69	3.6979
5	5	Q13428_TCOF_HUMAN	TCOF1	152.02	3.0917
5	5	Q13523_PRP4B_HUMAN	PRPF4B	116.92	2.8989
5	5	P54132_BLM_HUMAN	BLM	158.9	2.7413
5	5	Q9H6R4_NOL6_HUMAN	NOL6	127.51	2.6785
5	5	O14497_ARI1A_HUMAN	ARID1A	241.89	2.6103
5	5	P01876_IGHA1_HUMAN	IGHA1	37.63	2.4984
5	5	Q7Z3K3_POGZ_HUMAN	POGZ	155.24	2.462
5	5	Q8WWM7_ATX2L_HUMAN	ATXN2L	113.3	2.24
5	5	Q8NDV7_TNR6A_HUMAN	TNRC6A	210.17	2.0006
4	5	P16403_H12_HUMAN	HIST1H1C	21.35	2.8237
4	4	Q9NP55_BPIA1_HUMAN	BPIFA1	26.7	3.6602
4	4	Q86XI2_CNDG2_HUMAN	NCAPG2	130.88	3.4223
4	4	P07355_ANXA2_HUMAN	ANXA2	38.58	3.4214
4	4	O95104_SFR15_HUMAN	SCAF4	125.79	3.3931
4	4	Q9ULJ3_ZBT21_HUMAN	ZBTB21	118.8	3.3876
4	4	Q15424_SAFB1_HUMAN	SAFB	102.58	3.2944
4	4	Q9NWH9_SLTM_HUMAN	SLTM	117.08	3.1957
4	4	Q8WVS4_WDR60_HUMAN	WDR60	122.5	3.1653
4	4	Q14669_TRIPC_HUMAN	TRIP12	220.3	3.1027
4	4	O43896_KIF1C_HUMAN	KIF1C	122.87	3.09
4	4	Q9NYF8_BCLF1_HUMAN	BCLAF1	106.06	3.0755
4	4	Q9NR30_DDX21_HUMAN	DDX21	87.29	3.0059
4	4	Q96PY5_FMNL2_HUMAN	FMNL2	123.24	2.9804
4	4	P62736_ACTA_HUMAN	ACTA2	41.98	2.9414
4	4	O94880_PHF14_HUMAN	PHF14	99.99	2.8066
4	4	Q8IZH2_XRN1_HUMAN	XRN1	193.98	2.7821
4	4	Q96DA0_ZG16B_HUMAN	ZG16B	22.72	2.7477
4	4	Q14690_RRP5_HUMAN	PDCD11	208.57	2.7077
4	4	O14646_CHD1_HUMAN	CHD1	196.57	2.6709
4	4	Q12872_SFSWA_HUMAN	SFSWAP	104.76	2.6693
4	4	Q10570_CPSF1_HUMAN	CPSF1	160.78	2.5138
4	4	P52701_MSH6_HUMAN	MSH6	152.69	2.4844
4	4	O95819_M4K4_HUMAN	MAP4K4	142.01	2.4803
4	4	P25311_ZA2G_HUMAN	AZGP1	34.24	2.4419
4	4	P19338_NUCL_HUMAN	NCL	76.57	2.4271
3	5	IgG1b_bovine		35.88	3.32
3	3	Q99575_POP1_HUMAN	POP1	114.64	3.9279
3	3	Q6Y7W6_PERQ2_HUMAN	GIGYF2	149.98	3.4698
3	3	Q8TDL5_BPIB1_HUMAN	BPIFB1	52.41	3.3784
3	3	P11387_TOP1_HUMAN	TOP1	90.67	2.8361
3	3	P02788_TRFL_HUMAN	LTF	78.13	2.7871
3	3	O14617_AP3D1_HUMAN	AP3D1	130.08	2.787
3	3	Q9UPN6_SCAF8_HUMAN	SCAF8	140.43	2.7855
3	3	P35579_MYH9_HUMAN	MYH9	226.39	2.7844
3	3	Q9BRR8_GPTC1_HUMAN	GPATCH1	103.28	2.7579
3	3	P05023_AT1A1_HUMAN	ATP1A1	112.82	2.6374
3	3	Q9UHB7_AFF4_HUMAN	AFF4	127.38	2.5932
3	3	Q99590_SCAFB_HUMAN	SCAF11	164.55	2.5696
3	3	Q9NQS7_INCE_HUMAN	INCENP	105.36	2.4754
3	3	Q96ST3_SIN3A_HUMAN	SIN3A	145.08	2.4724
3	3	Q96JN8_NEUL4_HUMAN	NEURL4	166.8	2.4686
3	3	P36578_RL4_HUMAN	RPL4	47.67	2.332
3	3	P30876_RPB2_HUMAN	POLR2B	133.81	2.0717
2	3	P62241_RS8_HUMAN	RPS8	24.19	2.8428
2	2	Q9P1Y6_PHRF1_HUMAN	PHRF1	178.56	4.2915
2	2	Q6ZN55_ZN574_HUMAN	ZNF574	98.84	3.9901
2	2	P04792_HSPB1_HUMAN	HSPB1	22.77	3.9569
2	2	P01834_IGKC_HUMAN	IGKC	11.6	3.6063
2	2	Q92974_ARHG2_HUMAN	ARHGEF2	111.47	3.3955
2	2	Q9HAV4_XPO5_HUMAN	XPO5	136.22	3.3314
2	2	Q71U36_TBA1A_HUMAN	TUBA1A	50.1	3.2275
2	2	Q15517_CDSN_HUMAN	CDSN	51.49	3.1711
2	2	O95248_MTMR5_HUMAN	SBF1	208.18	3.1387
2	2	Q9NX05_F120C_HUMAN	FAM120C	120.51	3.0598
2	2	O95785_WIZ_HUMAN	WIZ	178.56	3.0556
2	2	Q14999_CUL7_HUMAN	CUL7	191.04	3.0381
2	2	Q5JSZ5_PRC2B_HUMAN	PRRC2B	242.82	3.0068
2	2	Q5SW79_CE170_HUMAN	CEP170	175.19	2.972
2	2	P00738_HPT_HUMAN	HP	45.18	2.964
2	2	Q02539_H11_HUMAN	HIST1H1A	21.83	2.946
2	2	Q659C4_LAR1B_HUMAN	LARP1B	105.26	2.9224
2	2	O60333_KIF1B_HUMAN	KIF1B	204.35	2.8492
2	2	P46013_KI67_HUMAN	MKI67	358.47	2.795
2	2	Q9Y4F1_FARP1_HUMAN	FARP1	118.56	2.7349
2	2	Q9H9Y6_RPA2_HUMAN	POLR1B	128.15	2.6685
2	2	Q86U86_PB1_HUMAN	PBRM1	192.83	2.6641
2	2	O75643_U520_HUMAN	SNRNP200	244.35	2.6314
2	2	P01857_IGHG1_HUMAN	IGHG1	36.08	2.6003
2	2	P39023_RL3_HUMAN	RPL3	46.08	2.538
2	2	Q6NWY9_PR40B_HUMAN	PRPF40B	99.3	2.488
2	2	Q93073_SBP2L_HUMAN	SECISBP2L	121.7	2.4459
2	2	P51610_HCFC1_HUMAN	HCFC1	208.6	2.4339
2	2	Q08170_SRSF4_HUMAN	SRSF4	56.65	2.3965
2	2	Q9NW08_RPC2_HUMAN	POLR3B	127.7	2.3001
2	2	O75122_CLAP2_HUMAN	CLASP2	141.05	2.2058
2	2	Q9C0J8_WDR33_HUMAN	WDR33	145.8	1.8842
2	2	Q15477_SKIV2_HUMAN	SKIV2L	137.67	1.8296
2	2	O95696_BRD1_HUMAN	BRD1	119.44	1.7073
2	2	P23396_RS3_HUMAN	RPS3	26.67	1.6999
1	5	E7ENC7_E7ENC7_HUMAN	NELFE	4.13	1.7262
1	3	Q8NFT6_DBF4B_HUMAN	DBF4B	67.2	1.9876
1	2	Q07020_RL18_HUMAN	RPL18	21.62	2.3986
1	1	P41252_SYIC_HUMAN	IARS	144.41	5.1849
1	1	Q15269_PWP2_HUMAN	PWP2	102.39	4.7347
1	1	P46940_IQGA1_HUMAN	IQGAP1	189.13	4.6898
1	1	P35030_TRY3_HUMAN	PRSS3	32.51	4.377
1	1	P61626_LYSC_HUMAN	LYZ	16.53	4.3695
1	1	P47914_RL29_HUMAN	RPL29	17.74	4.2369
1	1	A0A087X0H9_A0A087X0H9_HUMAN	RBM26	113.72	4.1837
1	1	Q9UQE7_SMC3_HUMAN	SMC3	141.45	4.1508
1	1	Q5UIP0_RIF1_HUMAN	RIF1	274.29	4.0735
1	1	Q9BTC0_DIDO1_HUMAN	DIDO1	243.72	4.0544
1	1	P49327_FAS_HUMAN	FASN	273.25	3.9614
1	1	P29401_TKT_HUMAN	TKT	67.83	3.9431
1	1	O95602_RPA1_HUMAN	POLR1A	194.69	3.8362
1	1	Q05519_SRS11_HUMAN	SRSF11	53.51	3.808
1	1	P55265_DSRAD_HUMAN	ADAR	135.98	3.7992
1	1	O75151_PHF2_HUMAN	PHF2	120.7	3.7858
1	1	P20591_MX1_HUMAN	MX1	75.47	3.7617
1	1	Q8IWC1_MA7D3_HUMAN	MAP7D3	98.37	3.7539
1	1	O43390_HNRPR_HUMAN	HNRNPR	70.9	3.7185
1	1	P04908_H2A1B_HUMAN	HIST1H2AB	14.13	3.6906
1	1	Q7Z4V5_HDGR2_HUMAN	HDGFRP2	74.27	3.6631
1	1	P63104_1433Z_HUMAN	YWHAZ	27.73	3.6492
1	1	P33778_H2B1B_HUMAN	HIST1H2BB	13.94	3.6407
1	1	P62987_RL40_HUMAN	UBA52	14.72	3.5636
1	1	Q12986_NFX1_HUMAN	NFX1	124.31	3.5391
1	1	Q14498_RBM39_HUMAN	RBM39	59.34	3.5194
1	1	Q9NRA8_4ET_HUMAN	EIF4ENIF1	108.13	3.5084
1	1	Q5T035_CI129_HUMAN	C9orf129	20.7	3.4439
1	1	Q12965_MYO1E_HUMAN	MYO1E	126.98	3.4318
1	1	P42695_CNDD3_HUMAN	NCAPD3	168.78	3.3995
1	1	Q8IY18_SMC5_HUMAN	SMC5	128.73	3.3832
1	1	Q58FF8_H90B2_HUMAN	HSP90AB2P	44.32	3.3629
1	1	Q9UGM3_DMBT1_HUMAN	DMBT1	260.57	3.3481
1	1	A0A0A0MRP6_A0A0A0MRP6_HUMAN	SMARCA1	122.79	3.316
1	1	Q9BZH6_WDR11_HUMAN	WDR11	136.6	3.295
1	1	P35749_MYH11_HUMAN	MYH11	227.2	3.2494
1	1	Q8TEX9_IPO4_HUMAN	IPO4	118.64	3.1896
1	1	Q9Y2X3_NOP58_HUMAN	NOP58	59.54	3.0969
1	1	KV2A7_MOUSE		12.27	3.0907
1	1	Q86US8_EST1A_HUMAN	SMG6	160.36	3.0686
1	1	P04406_G3P_HUMAN	GAPDH	36.03	3.0449
1	1	Q9NTJ3_SMC4_HUMAN	SMC4	147.09	3.04
1	1	O00268_TAF4_HUMAN	TAF4	110.05	3.0338
1	1	P62424_RL7A_HUMAN	RPL7A	29.98	3.0197
1	1	P50914_RL14_HUMAN	RPL14	23.42	3.0054
1	1	Q03164_KMT2A_HUMAN	KMT2A	431.5	2.9018
1	1	Q8NHW5_RLA0L_HUMAN	RPLP0P6	34.34	2.8978
1	1	O00203_AP3B1_HUMAN	AP3B1	121.24	2.8803
1	1	P01591_IGJ_HUMAN	IGJ	18.09	2.8309
1	1	P83731_RL24_HUMAN	RPL24	17.77	2.7983
1	1	Q9NZM4_GSCR1_HUMAN	GLTSCR1	158.39	2.7977
1	1	Q8IVF7_FMNL3_HUMAN	FMNL3	117.14	2.7726
1	1	Q8N5C6_SRBD1_HUMAN	SRBD1	111.71	2.7495
1	1	O75182_SIN3B_HUMAN	SIN3B	132.98	2.7395
1	1	Q92522_H1X_HUMAN	H1FX	22.47	2.7278
1	1	Q00325_MPCP_HUMAN	SLC25A3	40.07	2.7258
1	1	Q9NZC9_SMAL1_HUMAN	SMARCAL1	105.87	2.7131
1	1	Q5VWG9_TAF3_HUMAN	TAF3	103.52	2.6608
1	1	Q9UPW5_CBPC1_HUMAN	AGTPBP1	138.36	2.6297
1	1	Q12756_KIF1A_HUMAN	KIF1A	190.94	2.5766
1	1	B9EGQ5_B9EGQ5_HUMAN	WIZ	89	2.5396
1	1	Q07157_ZO1_HUMAN	TJP1	195.34	2.5327
1	1	P62861_RS30_HUMAN	FAU	6.64	2.5283
1	1	Q16650_TBR1_HUMAN	TBR1	74.01	2.46
1	1	P62854_RS26_HUMAN	RPS26	13.01	2.3995
1	1	P32119_PRDX2_HUMAN	PRDX2	21.88	2.3919
1	1	Q92841_DDX17_HUMAN	DDX17	80.22	2.3872
1	1	Q86UP8_GTD2A_HUMAN	GTF2IRD2	107.16	2.3801
1	1	P17010_ZFX_HUMAN	ZFX	90.46	2.3796
1	1	Q9NW68_BSDC1_HUMAN	BSDC1	47.13	2.3553
1	1	Q15361_TTF1_HUMAN	TTF1	102.99	2.3192
1	1	E7ESS2_E7ESS2_HUMAN	MAP4K4	144.92	2.2694
1	1	Q96QV6_H2A1A_HUMAN	HIST1H2AA	14.22	2.2604
1	1	Q969P6_TOP1M_HUMAN	TOP1MT	69.83	2.215
1	1	Q9HCJ0_TNR6C_HUMAN	TNRC6C	175.86	2.2046
1	1	Q9Y4F3_MARF1_HUMAN	KIAA0430	192.74	2.1887
1	1	Q9UBC9_SPRR3_HUMAN	SPRR3	18.14	2.1689
1	1	P68104_EF1A1_HUMAN	EEF1A1	50.11	2.1546
1	1	Q92610_ZN592_HUMAN	ZNF592	137.44	2.1503
1	1	Q8NI27_THOC2_HUMAN	THOC2	182.66	2.1499
1	1	Q9H0E3_SP130_HUMAN	SAP130	110.26	2.1496
1	1	Q9BXI2_ORNT2_HUMAN	SLC25A2	32.56	2.1404
1	1	Q6P1X5_TAF2_HUMAN	TAF2	136.88	2.1371
1	1	B9A064_IGLL5_HUMAN	IGLL5	23.05	2.1348
1	1	Q14004_CDK13_HUMAN	CDK13	164.82	2.1167
1	1	Q9H2U1_DHX36_HUMAN	DHX36	114.69	2.1044
1	1	Q08380_LG3BP_HUMAN	LGALS3BP	65.29	2.0956
1	1	Q06830_PRDX1_HUMAN	PRDX1	22.1	2.083
1	1	Q9P275_UBP36_HUMAN	USP36	122.58	2.0803
1	1	Q01469_FABP5_HUMAN	FABP5	15.15	2.0484
1	1	O60231_DHX16_HUMAN	DHX16	119.19	2.0282
1	1	Q6P2Q9_PRP8_HUMAN	PRPF8	273.43	2.0196
1	1	P46776_RL27A_HUMAN	RPL27A	16.55	1.9641
1	1	Q03468_ERCC6_HUMAN	ERCC6	168.31	1.9097
1	1	Q8N8U9_BMPER_HUMAN	BMPER	75.94	1.9034
1	1	Q8N3C7_CLIP4_HUMAN	CLIP4	76.27	1.894
1	1	P61221_ABCE1_HUMAN	ABCE1	67.27	1.8683

## Sheet: Section 2
Unique	Total	reference	Gene Symbol	MWT(kDa)	AVG
39	118	Q9NR30_DDX21_HUMAN	DDX21	87.29	2.6601
30	62	P19338_NUCL_HUMAN	NCL	76.57	2.7154
27	46	P12956_XRCC6_HUMAN	XRCC6	69.8	2.8819
27	42	P13010_XRCC5_HUMAN	XRCC5	82.65	2.7604
26	30	O43143_DHX15_HUMAN	DHX15	90.88	3.0733
25	38	Q12906_ILF3_HUMAN	ILF3	95.28	2.9611
25	26	Q99459_CDC5L_HUMAN	CDC5L	92.19	3.6428
23	32	P11940_PABP1_HUMAN	PABPC1	70.63	3.0609
20	24	P38646_GRP75_HUMAN	HSPA9	73.63	3.2667
19	22	Q92841_DDX17_HUMAN	DDX17	80.22	2.7928
18	19	Q96SB4_SRPK1_HUMAN	SRPK1	74.28	3.2996
18	19	Q00839_HNRPU_HUMAN	HNRNPU	90.53	2.955
17	19	P11021_GRP78_HUMAN	HSPA5	72.29	3.1717
17	18	Q14684_RRP1B_HUMAN	RRP1B	84.38	2.7446
17	18	Q9UJV9_DDX41_HUMAN	DDX41	69.79	2.6525
15	18	Q9BUJ2_HNRL1_HUMAN	HNRNPUL1	95.68	2.8293
14	25	Q7Z2W4_ZCCHV_HUMAN	ZC3HAV1	101.37	3.0535
14	17	O60506_HNRPQ_HUMAN	SYNCRIP	69.56	3.313
14	16	Q9BQ39_DDX50_HUMAN	DDX50	82.51	2.656
13	15	Q9NVP1_DDX18_HUMAN	DDX18	75.36	2.8949
13	15	O75534_CSDE1_HUMAN	CSDE1	88.83	2.671
13	15	Q13310_PABP4_HUMAN	PABPC4	70.74	2.5755
13	14	P52272_HNRPM_HUMAN	HNRNPM	77.46	3.3025
13	13	P11142_HSP7C_HUMAN	HSPA8	70.85	3.5176
13	13	Q08945_SSRP1_HUMAN	SSRP1	81.02	3.2091
13	13	O15226_NKRF_HUMAN	NKRF	77.62	2.7597
12	18	Q96EY7_PTCD3_HUMAN	PTCD3	78.5	3.3163
12	13	Q8TDD1_DDX54_HUMAN	DDX54	98.53	3.059
12	12	Q9BZE4_NOG1_HUMAN	GTPBP4	73.92	3.2065
12	12	Q9BUQ8_DDX23_HUMAN	DDX23	95.52	3.1124
12	12	Q13263_TIF1B_HUMAN	TRIM28	88.49	3.1061
11	16	O15523_DDX3Y_HUMAN	DDX3Y	73.11	2.7428
11	14	Q9H0W5_CCDC8_HUMAN	CCDC8	59.34	2.9952
11	12	P11387_TOP1_HUMAN	TOP1	90.67	3.0359
11	11	Q01780_EXOSX_HUMAN	EXOSC10	100.77	3.5099
11	11	P43246_MSH2_HUMAN	MSH2	104.68	2.5442
9	10	Q92945_FUBP2_HUMAN	KHSRP	73.07	3.3585
9	9	Q2NL82_TSR1_HUMAN	TSR1	91.75	3.7839
9	9	O43390_HNRPR_HUMAN	HNRNPR	70.9	3.5516
9	9	Q96GQ7_DDX27_HUMAN	DDX27	89.78	3.0854
9	9	Q9UBB9_TFP11_HUMAN	TFIP11	96.76	2.7922
8	9	Q4G0J3_LARP7_HUMAN	LARP7	66.86	3.0275
8	8	Q14137_BOP1_HUMAN	BOP1	83.58	3.2695
8	8	Q7L014_DDX46_HUMAN	DDX46	117.29	3.1118
8	8	O43395_PRPF3_HUMAN	PRPF3	77.48	3.084
8	8	P46087_NOP2_HUMAN	NOP2	89.25	2.9514
8	8	Q09161_NCBP1_HUMAN	NCBP1	91.78	2.8401
8	8	Q9UKN8_TF3C4_HUMAN	GTF3C4	91.92	2.3973
7	10	Q7Z2T5_TRM1L_HUMAN	TRMT1L	81.7	2.8905
7	7	P51116_FXR2_HUMAN	FXR2	74.18	3.3588
6	11	Q5SSJ5_HP1B3_HUMAN	HP1BP3	61.17	3.0458
6	7	Q13823_NOG2_HUMAN	GNL2	83.6	3.021
6	6	Q08211_DHX9_HUMAN	DHX9	140.87	3.506
6	6	P33993_MCM7_HUMAN	MCM7	81.26	3.384
6	6	O00178_GTPB1_HUMAN	GTPBP1	72.41	3.315
6	6	Q9H8Y5_ANKZ1_HUMAN	ANKZF1	80.88	3.2377
6	6	O15446_RPA34_HUMAN	CD3EAP	54.95	3.1309
6	6	Q9Y5Q9_TF3C3_HUMAN	GTF3C3	101.21	2.8569
6	6	Q6UN15_FIP1_HUMAN	FIP1L1	66.49	2.8328
6	6	Q7Z7L1_SLN11_HUMAN	SLFN11	102.77	2.7367
6	6	Q9UKV8_AGO2_HUMAN	AGO2	97.15	2.5262
5	7	IGH1M_MOUSE	Ighg1	43.36	2.9403
5	5	O75909_CCNK_HUMAN	CCNK	64.2	3.2654
5	5	Q96KR1_ZFR_HUMAN	ZFR	116.94	3.2575
5	5	Q01813_PFKAP_HUMAN	PFKP	85.54	3.1794
5	5	Q9BVS4_RIOK2_HUMAN	RIOK2	63.24	3.1264
5	5	Q5BKZ1_ZN326_HUMAN	ZNF326	65.61	3.0227
5	5	Q7L2E3_DHX30_HUMAN	DHX30	133.85	2.8825
5	5	O94776_MTA2_HUMAN	MTA2	74.98	2.7543
5	5	Q12788_TBL3_HUMAN	TBL3	88.98	2.7363
5	5	Q9BSC4_NOL10_HUMAN	NOL10	80.25	2.7333
5	5	P17858_PFKAL_HUMAN	PFKL	84.96	2.7303
5	5	Q86UE4_LYRIC_HUMAN	MTDH	63.8	2.5669
5	5	Q13435_SF3B2_HUMAN	SF3B2	100.16	2.4979
5	5	Q9UKF6_CPSF3_HUMAN	CPSF3	77.44	2.224
5	5	Q6NZY4_ZCHC8_HUMAN	ZCCHC8	78.53	2.0702
4	5	P23246_SFPQ_HUMAN	SFPQ	76.1	2.9484
4	5	Q9P2I0_CPSF2_HUMAN	CPSF2	88.43	2.2488
4	4	O95251_KAT7_HUMAN	KAT7	70.6	3.8038
4	4	Q9NY61_AATF_HUMAN	AATF	63.09	3.2761
4	4	Q9Y3T9_NOC2L_HUMAN	NOC2L	84.87	3.24
4	4	Q06787_FMR1_HUMAN	FMR1	71.13	3.1265
4	4	Q15269_PWP2_HUMAN	PWP2	102.39	3.111
4	4	Q8IY81_SPB1_HUMAN	FTSJ3	96.5	3.0013
4	4	P28799_GRN_HUMAN	GRN	63.5	2.9677
4	4	O14654_IRS4_HUMAN	IRS4	133.68	2.8775
4	4	P16403_H12_HUMAN	HIST1H1C	21.35	2.8485
4	4	Q6NSI4_CX057_HUMAN	CXorf57	97.49	2.8396
4	4	P54652_HSP72_HUMAN	HSPA2	69.98	2.8072
4	4	P48634_PRC2A_HUMAN	PRRC2A	228.72	2.7806
4	4	Q6PKG0_LARP1_HUMAN	LARP1	123.43	2.7076
4	4	P17480_UBF1_HUMAN	UBTF	89.35	2.5339
4	4	Q96SI9_STRBP_HUMAN	STRBP	73.61	2.515
4	4	Q05519_SRS11_HUMAN	SRSF11	53.51	2.5032
4	4	Q969P6_TOP1M_HUMAN	TOP1MT	69.83	2.4719
4	4	P28340_DPOD1_HUMAN	POLD1	123.55	2.3521
3	6	Q02539_H11_HUMAN	HIST1H1A	21.83	2.1734
3	3	Q96MU7_YTDC1_HUMAN	YTHDC1	84.65	3.8909
3	3	Q6PCB5_RSBNL_HUMAN	RSBN1L	94.81	3.6262
3	3	P07900_HS90A_HUMAN	HSP90AA1	84.61	3.4976
3	3	IgG1_bovine		35.83	3.4696
3	3	O00567_NOP56_HUMAN	NOP56	66.01	3.3079
3	3	Q9Y2X3_NOP58_HUMAN	NOP58	59.54	3.2436
3	3	Q8N9T8_KRI1_HUMAN	KRI1	82.55	3.214
3	3	Q9H4L5_OSBL3_HUMAN	OSBPL3	101.16	3.1309
3	3	Q9NXF1_TEX10_HUMAN	TEX10	105.61	3.128
3	3	P25205_MCM3_HUMAN	MCM3	90.92	3.0808
3	3	Q9NVN8_GNL3L_HUMAN	GNL3L	65.53	3.0596
3	3	Q9BW71_HIRP3_HUMAN	HIRIP3	61.92	3.0531
3	3	Q9Y4W2_LAS1L_HUMAN	LAS1L	83.01	3.0171
3	3	Q9UG63_ABCF2_HUMAN	ABCF2	71.24	2.9907
3	3	P51114_FXR1_HUMAN	FXR1	69.68	2.9846
3	3	Q15393_SF3B3_HUMAN	SF3B3	135.49	2.9666
3	3	P27448_MARK3_HUMAN	MARK3	84.44	2.9644
3	3	P33992_MCM5_HUMAN	MCM5	82.23	2.9353
3	3	P55786_PSA_HUMAN	NPEPPS	103.21	2.8811
3	3	P11388_TOP2A_HUMAN	TOP2A	174.28	2.877
3	3	Q71RC2_LARP4_HUMAN	LARP4	80.55	2.863
3	3	Q92499_DDX1_HUMAN	DDX1	82.38	2.8405
3	3	Q7Z417_NUFP2_HUMAN	NUFIP2	76.07	2.8035
3	3	Q96T88_UHRF1_HUMAN	UHRF1	89.76	2.7803
3	3	Q96T37_RBM15_HUMAN	RBM15	107.12	2.6783
3	3	Q15022_SUZ12_HUMAN	SUZ12	83	2.673
3	3	Q9Y2W1_TR150_HUMAN	THRAP3	108.6	2.6616
3	3	Q9BQG0_MBB1A_HUMAN	MYBBP1A	148.76	2.6487
3	3	Q8NI36_WDR36_HUMAN	WDR36	105.26	2.6273
3	3	P14625_ENPL_HUMAN	HSP90B1	92.41	2.5492
3	3	Q02040_AK17A_HUMAN	AKAP17A	80.69	2.5006
3	3	Q9UQ88_CD11A_HUMAN	CDK11A	91.31	2.4197
3	3	Q9HB58_SP110_HUMAN	SP110	78.35	2.3681
3	3	Q9P0L2_MARK1_HUMAN	MARK1	88.95	2.3663
3	3	Q9BW19_KIFC1_HUMAN	KIFC1	73.7	2.3575
3	3	Q9HCE1_MOV10_HUMAN	MOV10	113.6	1.988
2	3	Q1KMD3_HNRL2_HUMAN	HNRNPUL2	85.05	2.2396
2	2	Q14241_ELOA1_HUMAN	TCEB3	89.85	4.9595
2	2	Q01844_EWS_HUMAN	EWSR1	68.44	4.4141
2	2	O75400_PR40A_HUMAN	PRPF40A	108.74	4.1028
2	2	IgG1b_bovine		35.88	3.9669
2	2	Q99728_BARD1_HUMAN	BARD1	86.59	3.8938
2	2	Q9NZC9_SMAL1_HUMAN	SMARCAL1	105.87	3.6178
2	2	Q68DK7_MSL1_HUMAN	MSL1	67.09	3.6058
2	2	P08238_HS90B_HUMAN	HSP90AB1	83.21	3.5369
2	2	Q9ULX6_AKP8L_HUMAN	AKAP8L	71.6	3.5176
2	2	Q9BRZ2_TRI56_HUMAN	TRIM56	81.44	3.4233
2	2	Q9HCM4_E41L5_HUMAN	EPB41L5	81.8	3.3824
2	2	P68104_EF1A1_HUMAN	EEF1A1	50.11	3.2966
2	2	Q9UHI6_DDX20_HUMAN	DDX20	92.18	3.2336
2	2	P78316_NOP14_HUMAN	NOP14	97.61	3.188
2	2	Q14974_IMB1_HUMAN	KPNB1	97.11	3.1788
2	2	P41743_KPCI_HUMAN	PRKCI	68.22	3.1784
2	2	Q92615_LAR4B_HUMAN	LARP4B	80.5	3.154
2	2	P78362_SRPK2_HUMAN	SRPK2	77.48	3.1465
2	2	Q6SJ93_F111B_HUMAN	FAM111B	84.62	3.0674
2	2	Q8WXA9_SREK1_HUMAN	SREK1	59.35	3.0621
2	2	Q13330_MTA1_HUMAN	MTA1	80.74	3.0265
2	2	Q08J23_NSUN2_HUMAN	NSUN2	86.42	3.0008
2	2	Q9H1I8_ASCC2_HUMAN	ASCC2	86.31	2.9964
2	2	O00571_DDX3X_HUMAN	DDX3X	73.2	2.97
2	2	Q58FF8_H90B2_HUMAN	HSP90AB2P	44.32	2.9364
2	2	P36578_RL4_HUMAN	RPL4	47.67	2.8946
2	2	Q8NDT2_RB15B_HUMAN	RBM15B	97.15	2.8792
2	2	Q9UIG0_BAZ1B_HUMAN	BAZ1B	170.8	2.8689
2	2	P34931_HS71L_HUMAN	HSPA1L	70.33	2.8622
2	2	Q96RN5_MED15_HUMAN	MED15	86.7	2.8455
2	2	P49756_RBM25_HUMAN	RBM25	100.12	2.8276
2	2	Q16666_IF16_HUMAN	IFI16	88.2	2.6982
2	2	Q9Y5B9_SP16H_HUMAN	SUPT16H	119.84	2.6829
2	2	O00139_KIF2A_HUMAN	KIF2A	79.9	2.6593
2	2	Q9H7E2_TDRD3_HUMAN	TDRD3	73.14	2.5963
2	2	P51532_SMCA4_HUMAN	SMARCA4	184.53	2.5904
2	2	P60709_ACTB_HUMAN	ACTB	41.71	2.5445
2	2	P46013_KI67_HUMAN	MKI67	358.47	2.4696
2	2	Q9H5Z1_DHX35_HUMAN	DHX35	78.86	2.4059
2	2	Q9H8H2_DDX31_HUMAN	DDX31	94.03	2.3968
2	2	P28370_SMCA1_HUMAN	SMARCA1	122.53	2.3746
2	2	Q9BRS2_RIOK1_HUMAN	RIOK1	65.54	2.262
2	2	Q9Y4W6_AFG32_HUMAN	AFG3L2	88.53	2.2139
2	2	O95985_TOP3B_HUMAN	TOP3B	96.6	2.1882
2	2	Q08170_SRSF4_HUMAN	SRSF4	56.65	2.1844
2	2	P25311_ZA2G_HUMAN	AZGP1	34.24	1.8642
2	2	P36915_GNL1_HUMAN	GNL1	68.62	1.782
1	3	P0CB38_PAB4L_HUMAN	PABPC4L	41.83	2.4111
1	2	B9A064_IGLL5_HUMAN	IGLL5	23.05	2.0786
1	2	Q96A08_H2B1A_HUMAN	HIST1H2BA	14.16	2.0448
1	2	P42857_NSG1_HUMAN	NSG1	20.9	2.0369
1	1	Q9UER7_DAXX_HUMAN	DAXX	81.32	5.3105
1	1	Q7Z4V5_HDGR2_HUMAN	HDGFRP2	74.27	4.898
1	1	Q71U36_TBA1A_HUMAN	TUBA1A	50.1	4.8489
1	1	Q9UIS9_MBD1_HUMAN	MBD1	66.56	4.8189
1	1	Q9H0H5_RGAP1_HUMAN	RACGAP1	70.98	4.7365
1	1	Q96PV6_LENG8_HUMAN	LENG8	86.07	4.5755
1	1	P35030_TRY3_HUMAN	PRSS3	32.51	4.479
1	1	Q8IX18_DHX40_HUMAN	DHX40	88.5	4.418
1	1	P35606_COPB2_HUMAN	COPB2	102.42	4.3243
1	1	Q8TAQ2_SMRC2_HUMAN	SMARCC2	132.8	4.3074
1	1	P50914_RL14_HUMAN	RPL14	23.42	4.2863
1	1	Q5C9Z4_NOM1_HUMAN	NOM1	96.2	4.2704
1	1	Q9BUR4_WAP53_HUMAN	WRAP53	59.27	4.251
1	1	P55265_DSRAD_HUMAN	ADAR	135.98	4.2323
1	1	Q8TF76_HASP_HUMAN	GSG2	88.44	4.1887
1	1	P35251_RFC1_HUMAN	RFC1	128.18	4.159
1	1	Q16630_CPSF6_HUMAN	CPSF6	59.17	4.1496
1	1	Q03111_ENL_HUMAN	MLLT1	62.02	4.1337
1	1	Q9UJS0_CMC2_HUMAN	SLC25A13	74.13	4.131
1	1	P29401_TKT_HUMAN	TKT	67.83	4.0593
1	1	P20591_MX1_HUMAN	MX1	75.47	3.9903
1	1	Q07020_RL18_HUMAN	RPL18	21.62	3.9771
1	1	O60218_AK1BA_HUMAN	AKR1B10	36	3.9699
1	1	Q2TB10_ZN800_HUMAN	ZNF800	75.19	3.8537
1	1	Q5VWQ0_RSBN1_HUMAN	RSBN1	90.02	3.8239
1	1	O95453_PARN_HUMAN	PARN	73.4	3.7995
1	1	Q9UNF1_MAGD2_HUMAN	MAGED2	64.91	3.7439
1	1	P40939_ECHA_HUMAN	HADHA	82.95	3.6249
1	1	P04908_H2A1B_HUMAN	HIST1H2AB	14.13	3.6163
1	1	P49916_DNLI3_HUMAN	LIG3	112.83	3.5807
1	1	Q9NPI1_BRD7_HUMAN	BRD7	74.09	3.5684
1	1	Q5U5Q3_MEX3C_HUMAN	MEX3C	69.32	3.5593
1	1	Q9Y462_ZN711_HUMAN	ZNF711	86.19	3.5174
1	1	P49848_TAF6_HUMAN	TAF6	72.62	3.5056
1	1	Q02241_KIF23_HUMAN	KIF23	109.99	3.455
1	1	Q9P2Y4_ZN219_HUMAN	ZNF219	76.83	3.4387
1	1	P43243_MATR3_HUMAN	MATR3	94.56	3.4137
1	1	O43592_XPOT_HUMAN	XPOT	109.89	3.3997
1	1	P62424_RL7A_HUMAN	RPL7A	29.98	3.3881
1	1	O00566_MPP10_HUMAN	MPHOSPH10	78.82	3.3793
1	1	P56192_SYMC_HUMAN	MARS	101.05	3.3609
1	1	Q14444_CAPR1_HUMAN	CAPRIN1	78.32	3.352
1	1	P41250_SYG_HUMAN	GARS	83.11	3.338
1	1	Q92522_H1X_HUMAN	H1FX	22.47	3.3304
1	1	P62987_RL40_HUMAN	UBA52	14.72	3.3178
1	1	Q86TB9_PATL1_HUMAN	PATL1	86.8	3.3156
1	1	Q9UHB9_SRP68_HUMAN	SRP68	70.69	3.2924
1	1	Q7KZI7_MARK2_HUMAN	MARK2	87.86	3.2487
1	1	A0FGR8_ESYT2_HUMAN	ESYT2	102.29	3.242
1	1	Q9Y5V3_MAGD1_HUMAN	MAGED1	86.11	3.2324
1	1	Q9UGM3_DMBT1_HUMAN	DMBT1	260.57	3.1873
1	1	Q86Y91_KI18B_HUMAN	KIF18B	94.16	3.1489
1	1	Q14498_RBM39_HUMAN	RBM39	59.34	3.1425
1	1	KV2A7_MOUSE		12.27	3.101
1	1	P42224_STAT1_HUMAN	STAT1	87.28	3.0992
1	1	Q15572_TAF1C_HUMAN	TAF1C	95.15	3.0926
1	1	O95104_SFR15_HUMAN	SCAF4	125.79	3.0613
1	1	Q9H116_GZF1_HUMAN	GZF1	80.44	3.0551
1	1	P07355_ANXA2_HUMAN	ANXA2	38.58	3.0083
1	1	P13639_EF2_HUMAN	EEF2	95.28	3.0077
1	1	O43823_AKAP8_HUMAN	AKAP8	76.06	2.9759
1	1	Q9UHB6_LIMA1_HUMAN	LIMA1	85.17	2.9622
1	1	P35637_FUS_HUMAN	FUS	53.39	2.9536
1	1	P62861_RS30_HUMAN	FAU	6.64	2.9468
1	1	Q8WTT2_NOC3L_HUMAN	NOC3L	92.49	2.9098
1	1	Q9H6W3_NO66_HUMAN	NO66	71.04	2.8466
1	1	Q14807_KIF22_HUMAN	KIF22	73.22	2.8387
1	1	P04406_G3P_HUMAN	GAPDH	36.03	2.817
1	1	P38432_COIL_HUMAN	COIL	62.57	2.8132
1	1	Q8IZ69_TRM2A_HUMAN	TRMT2A	68.68	2.802
1	1	P46776_RL27A_HUMAN	RPL27A	16.55	2.7035
1	1	Q9NVU7_SDA1_HUMAN	SDAD1	79.82	2.6754
1	1	P14618_KPYM_HUMAN	PKM	57.9	2.67
1	1	O95573_ACSL3_HUMAN	ACSL3	80.37	2.6395
1	1	Q15287_RNPS1_HUMAN	RNPS1	34.19	2.6195
1	1	Q06830_PRDX1_HUMAN	PRDX1	22.1	2.6147
1	1	Q08380_LG3BP_HUMAN	LGALS3BP	65.29	2.5929
1	1	Q08AE8_SPIR1_HUMAN	SPIRE1	85.49	2.5407
1	1	G3V0J0_G3V0J0_HUMAN	FMR1	66.74	2.5154
1	1	Q9UHX1_PUF60_HUMAN	PUF60	59.84	2.4958
1	1	Q9BRD0_BUD13_HUMAN	BUD13	70.48	2.4652
1	1	Q14244_MAP7_HUMAN	MAP7	84	2.4567
1	1	P01857_IGHG1_HUMAN	IGHG1	36.08	2.4316
1	1	P47914_RL29_HUMAN	RPL29	17.74	2.4292
1	1	Q5VTL8_PR38B_HUMAN	PRPF38B	64.43	2.399
1	1	Q9H967_WDR76_HUMAN	WDR76	69.73	2.3721
1	1	Q8NHM5_KDM2B_HUMAN	KDM2B	152.52	2.369
1	1	Q9H2U1_DHX36_HUMAN	DHX36	114.69	2.368
1	1	P62249_RS16_HUMAN	RPS16	16.44	2.3269
1	1	P22307_NLTP_HUMAN	SCP2	58.96	2.3188
1	1	Q9UL18_AGO1_HUMAN	AGO1	97.15	2.3121
1	1	Q9NVC6_MED17_HUMAN	MED17	72.84	2.2958
1	1	Q92613_JADE3_HUMAN	JADE3	93.75	2.2857
1	1	Q14781_CBX2_HUMAN	CBX2	56.05	2.2752
1	1	Q5SY16_NOL9_HUMAN	NOL9	79.27	2.2744
1	1	Q58FF7_H90B3_HUMAN	HSP90AB3P	68.28	2.2683
1	1	O15457_MSH4_HUMAN	MSH4	104.69	2.2341
1	1	O15297_PPM1D_HUMAN	PPM1D	66.63	2.1591
1	1	Q15517_CDSN_HUMAN	CDSN	51.49	2.1389
1	1	Q53F19_CQ085_HUMAN	C17orf85	70.55	2.1212
1	1	Q9NQ66_PLCB1_HUMAN	PLCB1	138.48	2.0934
1	1	P17948_VGFR1_HUMAN	FLT1	150.67	2.086
1	1	P46781_RS9_HUMAN	RPS9	22.58	1.9759
1	1	P83731_RL24_HUMAN	RPL24	17.77	1.9647
1	1	Q8N5C6_SRBD1_HUMAN	SRBD1	111.71	1.9635
1	1	Q8IXQ8_PDZD9_HUMAN	PDZD9	29.89	1.9482
1	1	Q15029_U5S1_HUMAN	EFTUD2	109.37	1.9127
1	1	O75533_SF3B1_HUMAN	SF3B1	145.74	1.9028
1	1	Q05513_KPCZ_HUMAN	PRKCZ	67.62	1.8406
1	1	Q7Z410_TMPS9_HUMAN	TMPRSS9	113.95	1.8201
1	1	Q7Z4Q2_HEAT3_HUMAN	HEATR3	74.53	1.7743
1	1	Q9Y678_COPG1_HUMAN	COPG1	97.66	1.7568
1	1	Q7Z2Z1_TICRR_HUMAN	TICRR	210.73	1.7345
1	1	Q2MKA7_RSPO1_HUMAN	RSPO1	28.94	1.7237
1	1	C9JM79_C9JM79_HUMAN	PPIG	55.94	1.7181
1	1	O15381_NVL_HUMAN	NVL	94.99	1.643
1	1	Q12797_ASPH_HUMAN	ASPH	85.81	1.5948

## Sheet: Section 3
Unique	Total	reference	Gene Symbol	MWT(kDa)	AVG
21	64	P61247_RS3A_HUMAN	RPS3A	29.93	2.1565
16	28	Q02878_RL6_HUMAN	RPL6	32.71	2.4633
14	21	Q8NHW5_RLA0L_HUMAN	RPLP0P6	34.34	2.9502
9	18	P15880_RS2_HUMAN	RPS2	31.3	2.5159
9	9	Q9UNQ2_DIM1_HUMAN	DIMT1	35.21	3.1983
8	11	P46777_RL5_HUMAN	RPL5	34.34	2.7668
8	9	P07355_ANXA2_HUMAN	ANXA2	38.58	3.4502
8	8	Q9H9J2_RM44_HUMAN	MRPL44	37.51	2.9479
7	8	Q9BYG3_MK67I_HUMAN	NIFK	34.2	2.8056
6	7	P67809_YBOX1_HUMAN	YBX1	35.9	3.6821
6	6	P22087_FBRL_HUMAN	FBL	33.76	3.0776
6	6	P36542_ATPG_HUMAN	ATP5C1	32.98	2.6737
5	26	IGH1M_MOUSE	Ighg1	43.36	2.5886
5	6	P62753_RS6_HUMAN	RPS6	28.66	3.1808
5	6	P16403_H12_HUMAN	HIST1H1C	21.35	3.0484
5	5	Q9P015_RM15_HUMAN	MRPL15	33.4	3.7537
5	5	P06733_ENOA_HUMAN	ENO1	47.14	3.4589
5	5	Q71U36_TBA1A_HUMAN	TUBA1A	50.1	3.4404
5	5	Q9BYD3_RM04_HUMAN	MRPL4	34.9	3.406
5	5	P63244_GBLP_HUMAN	GNB2L1	35.05	2.8971
5	5	Q9NYK5_RM39_HUMAN	MRPL39	38.69	2.6538
4	5	Q01081_U2AF1_HUMAN	U2AF1	27.85	3.2906
4	5	Q8WVV4_POF1B_HUMAN	POF1B	68.02	2.9759
4	5	P00338_LDHA_HUMAN	LDHA	36.67	2.3771
4	4	P05388_RLA0_HUMAN	RPLP0	34.25	4.106
4	4	P19338_NUCL_HUMAN	NCL	76.57	3.8139
4	4	Q01130_SRSF2_HUMAN	SRSF2	25.46	3.806
4	4	P04792_HSPB1_HUMAN	HSPB1	22.77	3.5115
4	4	Q9BU76_MMTA2_HUMAN	MMTAG2	29.39	3.4349
4	4	Q16637_SMN_HUMAN	SMN1	31.83	3.4047
4	4	P12956_XRCC6_HUMAN	XRCC6	69.8	3.3522
4	4	Q13867_BLMH_HUMAN	BLMH	52.53	3.2933
4	4	Q15717_ELAV1_HUMAN	ELAVL1	36.07	3.0352
4	4	P62995_TRA2B_HUMAN	TRA2B	33.65	3.0054
4	4	P14735_IDE_HUMAN	IDE	117.89	2.8958
4	4	Q9H7B2_RPF2_HUMAN	RPF2	35.56	2.8259
4	4	Q06830_PRDX1_HUMAN	PRDX1	22.1	2.8128
4	4	P83731_RL24_HUMAN	RPL24	17.77	2.7748
4	4	Q07955_SRSF1_HUMAN	SRSF1	27.73	2.4735
4	4	Q9BYD6_RM01_HUMAN	MRPL1	36.89	2.4716
4	4	P78345_RPP38_HUMAN	RPP38	31.81	2.3077
4	4	Q9BQ75_CMS1_HUMAN	CMSS1	31.86	1.9543
3	6	Q02539_H11_HUMAN	HIST1H1A	21.83	2.5296
3	3	P09012_SNRPA_HUMAN	SNRPA	31.26	3.5211
3	3	Q6ZN17_LN28B_HUMAN	LIN28B	27.07	3.4799
3	3	Q6PK04_CC137_HUMAN	CCDC137	33.21	3.3295
3	3	Q15517_CDSN_HUMAN	CDSN	51.49	3.2621
3	3	Q13868_EXOS2_HUMAN	EXOSC2	32.77	3.2269
3	3	O60506_HNRPQ_HUMAN	SYNCRIP	69.56	3.0187
3	3	P14618_KPYM_HUMAN	PKM	57.9	2.9449
3	3	Q9NR30_DDX21_HUMAN	DDX21	87.29	2.8683
3	3	P84103_SRSF3_HUMAN	SRSF3	19.32	2.8416
3	3	P68104_EF1A1_HUMAN	EEF1A1	50.11	2.7657
3	3	IgG1_bovine		35.83	2.7578
3	3	Q96HS1_PGAM5_HUMAN	PGAM5	31.98	2.7138
3	3	P42357_HUTH_HUMAN	HAL	72.65	2.6517
3	3	P32119_PRDX2_HUMAN	PRDX2	21.88	2.6335
3	3	P15927_RFA2_HUMAN	RPA2	29.23	2.6146
3	3	P62424_RL7A_HUMAN	RPL7A	29.98	2.4578
3	3	Q9BRJ2_RM45_HUMAN	MRPL45	35.33	2.3342
3	3	Q96C57_CL043_HUMAN	C12orf43	28.15	2.1088
2	2	P62241_RS8_HUMAN	RPS8	24.19	4.926
2	2	IgG1b_bovine		35.88	4.3107
2	2	P29401_TKT_HUMAN	TKT	67.83	4.1214
2	2	Q7Z7K6_CENPV_HUMAN	CENPV	29.93	4.0222
2	2	Q3ZCQ8_TIM50_HUMAN	TIMM50	39.62	3.9391
2	2	Q07020_RL18_HUMAN	RPL18	21.62	3.8772
2	2	P04406_G3P_HUMAN	GAPDH	36.03	3.7854
2	2	Q9UL40_ZN346_HUMAN	ZNF346	32.91	3.6932
2	2	P52907_CAZA1_HUMAN	CAPZA1	32.9	3.5035
2	2	O43143_DHX15_HUMAN	DHX15	90.88	3.3679
2	2	P35659_DEK_HUMAN	DEK	42.65	3.2123
2	2	P60709_ACTB_HUMAN	ACTB	41.71	3.1483
2	2	Q92522_H1X_HUMAN	H1FX	22.47	3.1067
2	2	Q13151_ROA0_HUMAN	HNRNPA0	30.82	3.005
2	2	Q9P031_TAP26_HUMAN	CCDC59	28.65	2.9831
2	2	Q12905_ILF2_HUMAN	ILF2	43.04	2.9824
2	2	Q13011_ECH1_HUMAN	ECH1	35.79	2.9623
2	2	Q92665_RT31_HUMAN	MRPS31	45.29	2.7855
2	2	P62736_ACTA_HUMAN	ACTA2	41.98	2.7852
2	2	P25311_ZA2G_HUMAN	AZGP1	34.24	2.7527
2	2	P09001_RM03_HUMAN	MRPL3	38.61	2.7157
2	2	Q13595_TRA2A_HUMAN	TRA2A	32.67	2.7033
2	2	Q8WXX5_DNJC9_HUMAN	DNAJC9	29.89	2.6975
2	2	Q13243_SRSF5_HUMAN	SRSF5	31.25	2.6934
2	2	Q00577_PURA_HUMAN	PURA	34.89	2.6402
2	2	P10599_THIO_HUMAN	TXN	11.73	2.6305
2	2	Q6UXN9_WDR82_HUMAN	WDR82	35.06	2.5882
2	2	O75494_SRS10_HUMAN	SRSF10	31.28	2.5305
2	2	P28799_GRN_HUMAN	GRN	63.5	2.3961
2	2	P11940_PABP1_HUMAN	PABPC1	70.63	2.3923
2	2	Q96QE5_TEFM_HUMAN	TEFM	41.65	2.3765
2	2	P04040_CATA_HUMAN	CAT	59.72	2.3712
1	3	Q7Z6R9_AP2D_HUMAN	TFAP2D	49.55	1.733
1	2	P06748_NPM_HUMAN	NPM1	32.55	3.4557
1	2	E7ENI6_E7ENI6_HUMAN	ICA1	41.08	2.6654
1	2	Q8NFT6_DBF4B_HUMAN	DBF4B	67.2	2.2427
1	2	P51690_ARSE_HUMAN	ARSE	65.63	2.1604
1	1	Q2NL82_TSR1_HUMAN	TSR1	91.75	5.1854
1	1	Q12906_ILF3_HUMAN	ILF3	95.28	4.8814
1	1	Q96B26_EXOS8_HUMAN	EXOSC8	30.02	4.5126
1	1	P16989_YBOX3_HUMAN	YBX3	40.07	4.4646
1	1	Q92785_REQU_HUMAN	DPF2	44.13	4.4491
1	1	Q6UWP8_SBSN_HUMAN	SBSN	60.5	4.4262
1	1	E9PAV3_NACAM_HUMAN	NACA	205.29	4.3989
1	1	Q96G21_IMP4_HUMAN	IMP4	33.74	4.3396
1	1	Q08945_SSRP1_HUMAN	SSRP1	81.02	4.3287
1	1	Q7L5L3_GDPD3_HUMAN	GDPD3	36.57	4.2073
1	1	P56537_IF6_HUMAN	EIF6	26.58	4.1888
1	1	P19387_RPB3_HUMAN	POLR2C	31.42	4.1787
1	1	P50914_RL14_HUMAN	RPL14	23.42	4.0997
1	1	P35030_TRY3_HUMAN	PRSS3	32.51	4.0495
1	1	P38646_GRP75_HUMAN	HSPA9	73.63	3.8887
1	1	Q8WXF0_SRS12_HUMAN	SRSF12	30.49	3.8661
1	1	P23396_RS3_HUMAN	RPS3	26.67	3.7286
1	1	O75569_PRKRA_HUMAN	PRKRA	34.38	3.6994
1	1	P39023_RL3_HUMAN	RPL3	46.08	3.4764
1	1	P26368_U2AF2_HUMAN	U2AF2	53.47	3.4624
1	1	Q15366_PCBP2_HUMAN	PCBP2	38.56	3.4249
1	1	Q9UGM3_DMBT1_HUMAN	DMBT1	260.57	3.4151
1	1	P07477_TRY1_HUMAN	PRSS1	26.54	3.3821
1	1	Q13885_TBB2A_HUMAN	TUBB2A	49.87	3.3724
1	1	Q8NEJ9_NGDN_HUMAN	NGDN	35.87	3.358
1	1	P61964_WDR5_HUMAN	WDR5	36.57	3.3095
1	1	Q99459_CDC5L_HUMAN	CDC5L	92.19	3.2687
1	1	O95983_MBD3_HUMAN	MBD3	32.82	3.2681
1	1	P62987_RL40_HUMAN	UBA52	14.72	3.221
1	1	O00767_ACOD_HUMAN	SCD	41.5	3.1798
1	1	P35579_MYH9_HUMAN	MYH9	226.39	3.17
1	1	P78549_NTH_HUMAN	NTHL1	34.37	3.1647
1	1	Q00325_MPCP_HUMAN	SLC25A3	40.07	3.1161
1	1	P47756_CAPZB_HUMAN	CAPZB	31.33	3.0579
1	1	Q13509_TBB3_HUMAN	TUBB3	50.4	3.04
1	1	Q08170_SRSF4_HUMAN	SRSF4	56.65	2.9987
1	1	P62861_RS30_HUMAN	FAU	6.64	2.9746
1	1	Q9ULW3_ABT1_HUMAN	ABT1	31.06	2.9724
1	1	P05161_ISG15_HUMAN	ISG15	17.88	2.9716
1	1	P84098_RL19_HUMAN	RPL19	23.45	2.9672
1	1	P18124_RL7_HUMAN	RPL7	29.21	2.9236
1	1	Q05519_SRS11_HUMAN	SRSF11	53.51	2.9087
1	1	Q4VC05_BCL7A_HUMAN	BCL7A	22.8	2.907
1	1	Q96QD9_UIF_HUMAN	FYTTD1	35.8	2.8883
1	1	P38159_RBMX_HUMAN	RBMX	42.31	2.879
1	1	Q5HYB6_Q5HYB6_HUMAN	DKFZp686J1372	27.16	2.8735
1	1	P50395_GDIB_HUMAN	GDI2	50.63	2.8459
1	1	P49720_PSB3_HUMAN	PSMB3	22.93	2.8409
1	1	Q9H4B7_TBB1_HUMAN	TUBB1	50.29	2.8334
1	1	P46776_RL27A_HUMAN	RPL27A	16.55	2.8327
1	1	Q969F1_TF3C6_HUMAN	GTF3C6	24.03	2.814
1	1	Q9UI42_CBPA4_HUMAN	CPA4	47.32	2.7629
1	1	P05198_IF2A_HUMAN	EIF2S1	36.09	2.7329
1	1	P51571_SSRD_HUMAN	SSR4	18.99	2.6781
1	1	Q16629_SRSF7_HUMAN	SRSF7	27.35	2.673
1	1	O75223_GGCT_HUMAN	GGCT	20.99	2.6403
1	1	Q6H9L7_ISM2_HUMAN	ISM2	63.87	2.6175
1	1	F8W0C6_F8W0C6_HUMAN	KRT5	20.53	2.6163
1	1	P62750_RL23A_HUMAN	RPL23A	17.68	2.578
1	1	P13639_EF2_HUMAN	EEF2	95.28	2.5661
1	1	P67775_PP2AA_HUMAN	PPP2CA	35.57	2.5376
1	1	P08579_RU2B_HUMAN	SNRPB2	25.47	2.5258
1	1	Q08380_LG3BP_HUMAN	LGALS3BP	65.29	2.4323
1	1	P47914_RL29_HUMAN	RPL29	17.74	2.4316
1	1	Q8N8E3_CE112_HUMAN	CEP112	112.68	2.402
1	1	Q01469_FABP5_HUMAN	FABP5	15.15	2.3831
1	1	Q99623_PHB2_HUMAN	PHB2	33.28	2.2927
1	1	P34931_HS71L_HUMAN	HSPA1L	70.33	2.2865
1	1	Q96BW9_TAM41_HUMAN	TAMM41	51.03	2.2548
1	1	Q9UKM9_RALY_HUMAN	RALY	32.44	2.1745
1	1	Q8WUZ0_BCL7C_HUMAN	BCL7C	23.45	2.164
1	1	P29372_3MG_HUMAN	MPG	32.85	2.1041
1	1	P49189_AL9A1_HUMAN	ALDH9A1	53.77	2.0978
1	1	P00491_PNPH_HUMAN	PNP	32.1	2.084
1	1	Q53HL2_BOREA_HUMAN	CDCA8	31.3	2.084
1	1	Q6P087_RUSD3_HUMAN	RPUSD3	38.44	2.0261
1	1	P62701_RS4X_HUMAN	RPS4X	29.58	2.0054
1	1	P12004_PCNA_HUMAN	PCNA	28.75	1.9741
1	1	O14893_GEMI2_HUMAN	GEMIN2	31.57	1.9684
1	1	A2RRH5_WDR27_HUMAN	WDR27	89.98	1.9596
1	1	P05386_RLA1_HUMAN	RPLP1	11.51	1.8966
1	1	P60842_IF4A1_HUMAN	EIF4A1	46.12	1.8756
1	1	P58107_EPIPL_HUMAN	EPPK1	555.28	1.8157
1	1	P23526_SAHH_HUMAN	AHCY	47.69	1.8047
